# Supplementary material for: Healthcare Resource Utilization Associated with Leukopenia and Neutropenia in Kidney Transplant Recipients Receiving Valganciclovir in the United States
Source: J Health Econ Outcomes Res. 2025 Jan 29;12(1):22–9. doi: 10.36469/001c.125097 (PMC11784900; doi:10.36469/001c.125097)
Supplement: Table S1 [file jheor_2025_12_1_125097_263881.xlsx]

## Sheet: Sheet1
Supplementary Table S1: Medical Codes Used to Define Kidney Transplant Cohort, Covariates, and HCRU
Category	Variable	Code	Code System	Code Description
Charlson Comorbidity Index	AIDS or HIV	B20	ICD-10-CM	Human immunodeficiency virus [HIV] disease
Charlson Comorbidity Index	AIDS or HIV	O98.71	ICD-10-CM	Human immunodeficiency virus [HIV] disease complicating pregnancy
Charlson Comorbidity Index	AIDS or HIV	O98.711	ICD-10-CM	Human immunodeficiency virus [HIV] disease complicating pregnancy, first trimester
Charlson Comorbidity Index	AIDS or HIV	O98.712	ICD-10-CM	Human immunodeficiency virus [HIV] disease complicating pregnancy, second trimester
Charlson Comorbidity Index	AIDS or HIV	O98.713	ICD-10-CM	Human immunodeficiency virus [HIV] disease complicating pregnancy, third trimester
Charlson Comorbidity Index	AIDS or HIV	O98.719	ICD-10-CM	Human immunodeficiency virus [HIV] disease complicating pregnancy, unspecified trimester
Charlson Comorbidity Index	AIDS or HIV	O98.72	ICD-10-CM	Human immunodeficiency virus [HIV] disease complicating childbirth
Charlson Comorbidity Index	AIDS or HIV	O98.73	ICD-10-CM	Human immunodeficiency virus [HIV] disease complicating the puerperium
Charlson Comorbidity Index	AIDS or HIV	Z21	ICD-10-CM	Asymptomatic human immunodeficiency virus [HIV] infection status
Charlson Comorbidity Index	AIDS or HIV	042	ICD-9-CM	Human immunodeficiency virus [HIV] disease
Charlson Comorbidity Index	AIDS or HIV	079.53	ICD-9-CM	Human immunodeficiency virus, type 2 [HIV-2]
Charlson Comorbidity Index	AIDS or HIV	V08	ICD-9-CM	Asymptomatic human immunodeficiency virus [HIV] infection status
Charlson Comorbidity Index	AIDS or HIV	10351-5	LOINC	HIV 1 RNA [Units/volume] (viral load) in Serum or Plasma by Probe with amplification
Charlson Comorbidity Index	AIDS or HIV	10901-7	LOINC	HIV 2 gp125 Ab [Presence] in Serum by Immunoblot
Charlson Comorbidity Index	AIDS or HIV	10902-5	LOINC	HIV 2 gp36 Ab [Presence] in Serum by Immunoblot
Charlson Comorbidity Index	AIDS or HIV	11078-3	LOINC	HIV 2 gp80 Ab [Presence] in Serum by Immunoblot
Charlson Comorbidity Index	AIDS or HIV	11079-1	LOINC	HIV 2 p26 Ab [Presence] in Serum by Immunoblot
Charlson Comorbidity Index	AIDS or HIV	11080-9	LOINC	HIV 2 p53 Ab [Presence] in Serum by Immunoblot
Charlson Comorbidity Index	AIDS or HIV	11081-7	LOINC	HIV 2 p56 Ab [Presence] in Serum by Immunoblot
Charlson Comorbidity Index	AIDS or HIV	11082-5	LOINC	HIV 2 p68 Ab [Presence] in Serum by Immunoblot
Charlson Comorbidity Index	AIDS or HIV	12855-3	LOINC	HIV 1 p23 Ab [Presence] in Serum by Immunoblot
Charlson Comorbidity Index	AIDS or HIV	12856-1	LOINC	HIV 1 p65 Ab [Presence] in Serum by Immunoblot
Charlson Comorbidity Index	AIDS or HIV	12857-9	LOINC	HIV 1 p28 Ab [Presence] in Serum by Immunoblot
Charlson Comorbidity Index	AIDS or HIV	12858-7	LOINC	HIV 1 p32 Ab [Presence] in Serum by Immunoblot
Charlson Comorbidity Index	AIDS or HIV	12859-5	LOINC	HIV 1 p18 Ab [Presence] in Serum by Immunoblot
Charlson Comorbidity Index	AIDS or HIV	12870-2	LOINC	HIV 1 gp34 Ab [Presence] in Serum by Immunoblot
Charlson Comorbidity Index	AIDS or HIV	12871-0	LOINC	HIV 1 p26 Ab [Presence] in Serum by Immunoblot
Charlson Comorbidity Index	AIDS or HIV	12872-8	LOINC	HIV 1 p15 Ab [Presence] in Serum by Immunoblot
Charlson Comorbidity Index	AIDS or HIV	12875-1	LOINC	HIV 1 p64 Ab [Presence] in Serum by Immunoblot
Charlson Comorbidity Index	AIDS or HIV	12876-9	LOINC	HIV 1 p53 Ab [Presence] in Serum by Immunoblot
Charlson Comorbidity Index	AIDS or HIV	12893-4	LOINC	HIV 1 gp105 Ab [Presence] in Serum by Immunoblot
Charlson Comorbidity Index	AIDS or HIV	12894-2	LOINC	HIV 1 p68 Ab [Presence] in Serum by Immunoblot
Charlson Comorbidity Index	AIDS or HIV	12895-9	LOINC	HIV 1 p58 Ab [Presence] in Serum by Immunoblot
Charlson Comorbidity Index	AIDS or HIV	13920-4	LOINC	HIV 2 p41 Ab [Presence] in Serum by Immunoblot
Charlson Comorbidity Index	AIDS or HIV	14092-1	LOINC	HIV 1 Ab [Presence] in Serum by Immunofluorescence
Charlson Comorbidity Index	AIDS or HIV	14126-7	LOINC	HIV 1 gp120+gp160 Ab [Presence] in Serum by Immunoblot
Charlson Comorbidity Index	AIDS or HIV	16132-3	LOINC	HIV 1 p15+p18 Ab [Presence] in Serum by Immunoblot
Charlson Comorbidity Index	AIDS or HIV	16974-8	LOINC	HIV 1 Ab [Presence] in Cerebral spinal fluid
Charlson Comorbidity Index	AIDS or HIV	16975-5	LOINC	HIV 1 IgG Ab [Presence] in Serum
Charlson Comorbidity Index	AIDS or HIV	16976-3	LOINC	HIV 1 Ag [Units/volume] in Serum
Charlson Comorbidity Index	AIDS or HIV	16977-1	LOINC	HIV 1 Ag [Presence] in Cerebral spinal fluid
Charlson Comorbidity Index	AIDS or HIV	16978-9	LOINC	HIV 1 p24 Ab [Units/volume] in Serum
Charlson Comorbidity Index	AIDS or HIV	16979-7	LOINC	HIV 1 p24 Ag [Units/volume] in Cerebral spinal fluid
Charlson Comorbidity Index	AIDS or HIV	18396-2	LOINC	HIV 1 p24 Ag [Presence] in Serum or Plasma by Immunoassay
Charlson Comorbidity Index	AIDS or HIV	19110-6	LOINC	HIV 1 gp41+gp43 Ab [Presence] in Serum by Immunoblot
Charlson Comorbidity Index	AIDS or HIV	20447-9	LOINC	HIV 1 RNA [#/volume] (viral load) in Serum or Plasma by NAA with probe detection
Charlson Comorbidity Index	AIDS or HIV	21008-8	LOINC	HIV 1 RNA [#/volume] (viral load) in Serum or Plasma by Probe
Charlson Comorbidity Index	AIDS or HIV	21331-4	LOINC	HIV 1 p24 Ab [Titer] in Serum by Immunoblot
Charlson Comorbidity Index	AIDS or HIV	21332-2	LOINC	HIV 1 p41 Ab [Titer] in Serum by Immunoblot
Charlson Comorbidity Index	AIDS or HIV	21333-0	LOINC	HIV 1 RNA [#/volume] in Serum
Charlson Comorbidity Index	AIDS or HIV	21334-8	LOINC	HIV 2 gp105 Ab [Presence] in Serum by Immunoblot
Charlson Comorbidity Index	AIDS or HIV	21335-5	LOINC	HIV 2 gp120 Ab [Presence] in Serum by Immunoblot
Charlson Comorbidity Index	AIDS or HIV	21336-3	LOINC	HIV 2 gp15 Ab [Presence] in Serum by Immunoblot
Charlson Comorbidity Index	AIDS or HIV	21337-1	LOINC	HIV 2 gp34 Ab [Presence] in Serum by Immunoblot
Charlson Comorbidity Index	AIDS or HIV	21338-9	LOINC	HIV 2 p31 Ab [Presence] in Serum by Immunoblot
Charlson Comorbidity Index	AIDS or HIV	21339-7	LOINC	HIV 2 p55 Ab [Presence] in Serum by Immunoblot
Charlson Comorbidity Index	AIDS or HIV	21340-5	LOINC	HIV 2 p58 Ab [Presence] in Serum by Immunoblot
Charlson Comorbidity Index	AIDS or HIV	22356-0	LOINC	HIV 1 Ab [Units/volume] in Serum
Charlson Comorbidity Index	AIDS or HIV	22357-8	LOINC	HIV 1+2 Ab [Units/volume] in Serum
Charlson Comorbidity Index	AIDS or HIV	22358-6	LOINC	HIV 2 Ab [Units/volume] in Serum
Charlson Comorbidity Index	AIDS or HIV	23876-6	LOINC	HIV 1 RNA [Units/volume] (viral load) in Plasma by Probe with signal amplification
Charlson Comorbidity Index	AIDS or HIV	24012-7	LOINC	HIV 1 Ag [Presence] in Serum
Charlson Comorbidity Index	AIDS or HIV	25835-0	LOINC	HIV 1 RNA [Presence] in Serum or Plasma by NAA with probe detection
Charlson Comorbidity Index	AIDS or HIV	25836-8	LOINC	HIV 1 RNA [#/volume] (viral load) in Unspecified specimen by NAA with probe detection
Charlson Comorbidity Index	AIDS or HIV	25841-8	LOINC	HIV 2 proviral DNA [Presence] in Blood by NAA with probe detection
Charlson Comorbidity Index	AIDS or HIV	25842-6	LOINC	HIV 2 proviral DNA [Presence] in Unspecified specimen by NAA with probe detection
Charlson Comorbidity Index	AIDS or HIV	28004-0	LOINC	HIV 1 IgG Ab [Presence] in Cerebral spinal fluid by Immunoblot
Charlson Comorbidity Index	AIDS or HIV	29327-4	LOINC	HIV 1 Ab [Presence] in Body fluid
Charlson Comorbidity Index	AIDS or HIV	29539-4	LOINC	HIV 1 RNA [Log #/volume] (viral load) in Plasma by Probe with signal amplification
Charlson Comorbidity Index	AIDS or HIV	29541-0	LOINC	HIV 1 RNA [Log #/volume] (viral load) in Serum or Plasma by NAA with probe detection
Charlson Comorbidity Index	AIDS or HIV	29893-5	LOINC	HIV 1 Ab [Presence] in Serum or Plasma by Immunoassay
Charlson Comorbidity Index	AIDS or HIV	30361-0	LOINC	HIV 2 Ab [Presence] in Serum or Plasma by Immunoassay
Charlson Comorbidity Index	AIDS or HIV	31072-2	LOINC	HIV 1 p41 Ab [Presence] in Serum by Immunoblot
Charlson Comorbidity Index	AIDS or HIV	31201-7	LOINC	HIV 1+2 Ab [Presence] in Serum or Plasma by Immunoassay
Charlson Comorbidity Index	AIDS or HIV	31430-2	LOINC	HIV 1 IgG Ab [Presence] in Cerebral spinal fluid
Charlson Comorbidity Index	AIDS or HIV	32571-2	LOINC	HIV 1 Ab [Presence] in Urine by Immunoblot
Charlson Comorbidity Index	AIDS or HIV	32602-5	LOINC	HIV 1+2 Ab [Presence] in Cerebral spinal fluid
Charlson Comorbidity Index	AIDS or HIV	32827-8	LOINC	HIV 1 p17+p18 Ab [Presence] in Serum by Immunoblot
Charlson Comorbidity Index	AIDS or HIV	32842-7	LOINC	HIV 1 p17+p18 Ab [Presence] in Serum
Charlson Comorbidity Index	AIDS or HIV	33508-3	LOINC	HIV 1 p65+p66 Ab [Presence] in Serum by Immunoblot
Charlson Comorbidity Index	AIDS or HIV	33660-2	LOINC	HIV 1 p24 Ag [Presence] in Serum or Plasma by Neutralization test
Charlson Comorbidity Index	AIDS or HIV	33806-1	LOINC	HIV 2 IgG Ab [Presence] in Serum by Immunoblot
Charlson Comorbidity Index	AIDS or HIV	33807-9	LOINC	HIV 2 IgG Ab [Presence] in Serum
Charlson Comorbidity Index	AIDS or HIV	33866-5	LOINC	HIV 1 Ab [Presence] in Capillary blood by Immunoassay
Charlson Comorbidity Index	AIDS or HIV	34591-8	LOINC	HIV 1 Ab [Presence] in Body fluid by Immunoassay
Charlson Comorbidity Index	AIDS or HIV	34592-6	LOINC	HIV 1 Ab [Presence] in Body fluid by Immunoblot
Charlson Comorbidity Index	AIDS or HIV	34699-9	LOINC	HIV 2 proviral DNA [Presence] in Serum or Plasma by NAA with probe detection
Charlson Comorbidity Index	AIDS or HIV	35437-3	LOINC	HIV 1 Ab [Presence] in Saliva (oral fluid) by Immunoassay
Charlson Comorbidity Index	AIDS or HIV	35438-1	LOINC	HIV 1 Ab [Units/volume] in Saliva (oral fluid) by Immunoassay
Charlson Comorbidity Index	AIDS or HIV	35439-9	LOINC	HIV 1 Ab [Presence] in Saliva (oral fluid) by Immunoblot
Charlson Comorbidity Index	AIDS or HIV	35440-7	LOINC	HIV 1 gp160 Ab [Presence] in Saliva (oral fluid) by Immunoblot
Charlson Comorbidity Index	AIDS or HIV	35441-5	LOINC	HIV 1 gp120 Ab [Presence] in Saliva (oral fluid) by Immunoblot
Charlson Comorbidity Index	AIDS or HIV	35442-3	LOINC	HIV 1 p66 Ab [Presence] in Saliva (oral fluid) by Immunoblot
Charlson Comorbidity Index	AIDS or HIV	35443-1	LOINC	HIV 1 p65 Ab [Presence] in Saliva (oral fluid) by Immunoblot
Charlson Comorbidity Index	AIDS or HIV	35444-9	LOINC	HIV 1 p55 Ab [Presence] in Saliva (oral fluid) by Immunoblot
Charlson Comorbidity Index	AIDS or HIV	35445-6	LOINC	HIV 1 p51 Ab [Presence] in Saliva (oral fluid) by Immunoblot
Charlson Comorbidity Index	AIDS or HIV	35446-4	LOINC	HIV 1 gp41 Ab [Presence] in Saliva (oral fluid) by Immunoblot
Charlson Comorbidity Index	AIDS or HIV	35447-2	LOINC	HIV 1 p31 Ab [Presence] in Saliva (oral fluid) by Immunoblot
Charlson Comorbidity Index	AIDS or HIV	35448-0	LOINC	HIV 1 p24 Ab [Presence] in Saliva (oral fluid) by Immunoblot
Charlson Comorbidity Index	AIDS or HIV	35449-8	LOINC	HIV 1 p17 Ab [Presence] in Saliva (oral fluid) by Immunoblot
Charlson Comorbidity Index	AIDS or HIV	35450-6	LOINC	HIV 1 p18 Ab [Presence] in Saliva (oral fluid) by Immunoblot
Charlson Comorbidity Index	AIDS or HIV	35452-2	LOINC	HIV 1 gp40 Ab [Presence] in Serum by Immunoblot
Charlson Comorbidity Index	AIDS or HIV	35564-4	LOINC	HIV 1 p31+p32 Ab [Presence] in Serum by Immunoblot
Charlson Comorbidity Index	AIDS or HIV	35565-1	LOINC	HIV 1 p40 Ab [Presence] in Serum by Immunoblot
Charlson Comorbidity Index	AIDS or HIV	38998-1	LOINC	HIV 1+Hepatitis C virus RNA [Presence] in Serum or Plasma from Blood product unit by NAA with probe detection
Charlson Comorbidity Index	AIDS or HIV	40437-6	LOINC	HIV 1 p24 Ab [Presence] in Serum or Plasma by Immunoassay
Charlson Comorbidity Index	AIDS or HIV	40438-4	LOINC	HIV 1 gp41 Ab [Presence] in Serum or Plasma by Immunoassay
Charlson Comorbidity Index	AIDS or HIV	40439-2	LOINC	HIV 1 gp120+gp160 Ab [Presence] in Serum or Plasma by Immunoassay
Charlson Comorbidity Index	AIDS or HIV	40732-0	LOINC	HIV 1 IgG Ab [Presence] in Serum by Immunoblot
Charlson Comorbidity Index	AIDS or HIV	40733-8	LOINC	HIV 1+2 IgG Ab [Presence] in Serum or Plasma by Immunoassay
Charlson Comorbidity Index	AIDS or HIV	41143-9	LOINC	HIV 1 Ab [Units/volume] in Saliva (oral fluid)
Charlson Comorbidity Index	AIDS or HIV	41144-7	LOINC	HIV 1 Ab [Presence] in Saliva (oral fluid)
Charlson Comorbidity Index	AIDS or HIV	41145-4	LOINC	HIV 1 Ab [Presence] in Capillary blood
Charlson Comorbidity Index	AIDS or HIV	41290-8	LOINC	HIV 1+2 IgM Ab [Units/volume] in Serum or Plasma by Immunoassay
Charlson Comorbidity Index	AIDS or HIV	41497-9	LOINC	HIV 1 RNA [Log #/volume] (viral load) in Cerebral spinal fluid by NAA with probe detection
Charlson Comorbidity Index	AIDS or HIV	41498-7	LOINC	HIV 1 RNA [#/volume] (viral load) in Cerebral spinal fluid by NAA with probe detection
Charlson Comorbidity Index	AIDS or HIV	41513-3	LOINC	HIV 1 RNA [#/volume] (viral load) in Serum or Plasma by Probe with amplification detection limit = 400 copies/mL
Charlson Comorbidity Index	AIDS or HIV	41514-1	LOINC	HIV 1 RNA [Log #/volume] (viral load) in Serum or Plasma by Probe with amplification detection limit = 2.6 log copies/mL
Charlson Comorbidity Index	AIDS or HIV	41515-8	LOINC	HIV 1 RNA [#/volume] (viral load) in Serum or Plasma by Probe with amplification detection limit = 75 copies/mL
Charlson Comorbidity Index	AIDS or HIV	41516-6	LOINC	HIV 1 RNA [Log #/volume] (viral load) in Serum or Plasma by Probe with amplification detection limit = 1.9 log copies/mL
Charlson Comorbidity Index	AIDS or HIV	42339-2	LOINC	HIV 1 p24 Ag [Mass/volume] in Serum or Plasma by Immunoassay
Charlson Comorbidity Index	AIDS or HIV	42600-7	LOINC	HIV 1+2 Ab [Presence] in Unspecified specimen by Immunoassay
Charlson Comorbidity Index	AIDS or HIV	42627-0	LOINC	HIV 1 Ab [Presence] in Cerebral spinal fluid by Immunofluorescence
Charlson Comorbidity Index	AIDS or HIV	42917-5	LOINC	HIV 1 RNA [Presence] in Cerebral spinal fluid by NAA with probe detection
Charlson Comorbidity Index	AIDS or HIV	43008-2	LOINC	HIV 1+2 IgM Ab [Units/volume] in Serum
Charlson Comorbidity Index	AIDS or HIV	43009-0	LOINC	HIV 1+2 IgG Ab [Presence] in Serum
Charlson Comorbidity Index	AIDS or HIV	43010-8	LOINC	HIV 1+2 Ab [Presence] in Unspecified specimen
Charlson Comorbidity Index	AIDS or HIV	43011-6	LOINC	HIV 1 p24 Ab [Presence] in Serum
Charlson Comorbidity Index	AIDS or HIV	43012-4	LOINC	HIV 1 gp41 Ab [Presence] in Serum
Charlson Comorbidity Index	AIDS or HIV	43013-2	LOINC	HIV 1 gp120+gp160 Ab [Presence] in Serum
Charlson Comorbidity Index	AIDS or HIV	43599-0	LOINC	HIV 1 Ab [Units/volume] in Serum by Immunofluorescence
Charlson Comorbidity Index	AIDS or HIV	44531-2	LOINC	HIV 1 Ag [Presence] in Serum from Donor
Charlson Comorbidity Index	AIDS or HIV	44532-0	LOINC	HIV 1 gp120 Ab [Presence] in Serum
Charlson Comorbidity Index	AIDS or HIV	44533-8	LOINC	HIV 1+2 Ab [Presence] in Serum from Donor
Charlson Comorbidity Index	AIDS or HIV	44871-2	LOINC	HIV 1 proviral DNA [Presence] in Blood by NAA with probe detection
Charlson Comorbidity Index	AIDS or HIV	44872-0	LOINC	HIV 1 p24 Ag [Presence] in Serum or Plasma from Donor by Immunoassay
Charlson Comorbidity Index	AIDS or HIV	44873-8	LOINC	HIV 1+2 Ab [Presence] in Serum by Immunoblot
Charlson Comorbidity Index	AIDS or HIV	45212-8	LOINC	HIV 2 p31+p34 Ab [Presence] in Serum by Immunoblot
Charlson Comorbidity Index	AIDS or HIV	47029-4	LOINC	HIV 2 Ab [Presence] in Cerebral spinal fluid by Immunoblot
Charlson Comorbidity Index	AIDS or HIV	47359-5	LOINC	HIV 1 RNA [Presence] in Serum or Plasma from Donor by Probe with amplification
Charlson Comorbidity Index	AIDS or HIV	48023-6	LOINC	HIV 1 proviral DNA [Presence] in Serum or Plasma by NAA with probe detection
Charlson Comorbidity Index	AIDS or HIV	48345-3	LOINC	HIV 1+O+2 Ab [Presence] in Serum or Plasma
Charlson Comorbidity Index	AIDS or HIV	48346-1	LOINC	HIV 1+O+2 Ab [Units/volume] in Serum or Plasma
Charlson Comorbidity Index	AIDS or HIV	48510-2	LOINC	HIV 1 RNA [Log #/volume] (viral load) in Serum or Plasma by Probe and target amplification method detection limit = 1.7 log copies/mL
Charlson Comorbidity Index	AIDS or HIV	48511-0	LOINC	HIV 1 RNA [#/volume] (viral load) in Serum or Plasma by Probe and target amplification method detection limit = 50 copies/mL
Charlson Comorbidity Index	AIDS or HIV	48551-6	LOINC	HIV 1 RNA [#/volume] (viral load) in Serum or Plasma by Probe and target amplification method detection limit = 400 copies/mL
Charlson Comorbidity Index	AIDS or HIV	48552-4	LOINC	HIV 1 RNA [Log #/volume] (viral load) in Serum or Plasma by Probe and target amplification method detection limit = 2.6 log copies/mL
Charlson Comorbidity Index	AIDS or HIV	49580-4	LOINC	HIV 1+2 Ab [Presence] in Unspecified specimen by Rapid immunoassay
Charlson Comorbidity Index	AIDS or HIV	49718-0	LOINC	HIV 1 p24 Ag [Presence] in Cerebral spinal fluid
Charlson Comorbidity Index	AIDS or HIV	49890-7	LOINC	HIV 1 RNA [Log #/volume] (viral load) in Unspecified specimen by NAA with probe detection
Charlson Comorbidity Index	AIDS or HIV	49905-3	LOINC	HIV 1 Ab [Presence] in Unspecified specimen by Rapid immunoassay
Charlson Comorbidity Index	AIDS or HIV	5017-9	LOINC	HIV 1 RNA [Presence] in Blood by NAA with probe detection
Charlson Comorbidity Index	AIDS or HIV	5018-7	LOINC	HIV 1 RNA [Presence] in Unspecified specimen by NAA with probe detection
Charlson Comorbidity Index	AIDS or HIV	51780-5	LOINC	HIV 1 RNA [Log #/volume] (viral load) in Serum or Plasma by Probe and target amplification method detection limit = 0.5 log copies/mL
Charlson Comorbidity Index	AIDS or HIV	5220-9	LOINC	HIV 1 Ab [Units/volume] in Serum or Plasma by Immunoassay
Charlson Comorbidity Index	AIDS or HIV	5221-7	LOINC	HIV 1 Ab [Presence] in Serum or Plasma by Immunoblot
Charlson Comorbidity Index	AIDS or HIV	5222-5	LOINC	HIV 1 Ag [Presence] in Serum or Plasma by Immunoassay
Charlson Comorbidity Index	AIDS or HIV	5223-3	LOINC	HIV 1+2 Ab [Units/volume] in Serum or Plasma by Immunoassay
Charlson Comorbidity Index	AIDS or HIV	5224-1	LOINC	HIV 2 Ab [Units/volume] in Serum or Plasma by Immunoassay
Charlson Comorbidity Index	AIDS or HIV	5225-8	LOINC	HIV 2 Ab [Presence] in Serum by Immunoblot
Charlson Comorbidity Index	AIDS or HIV	53379-4	LOINC	HIV 1 Ab [Presence] in Unspecified specimen
Charlson Comorbidity Index	AIDS or HIV	53601-1	LOINC	HIV 1 p24 Ag [Units/volume] in Serum or Plasma by Immunoassay
Charlson Comorbidity Index	AIDS or HIV	53825-6	LOINC	HIV 1+Hepatitis C virus RNA [Presence] in Serum or Plasma by NAA with probe detection
Charlson Comorbidity Index	AIDS or HIV	54086-4	LOINC	HIV 1+2 IgG Ab [Presence] in DBS
Charlson Comorbidity Index	AIDS or HIV	56888-1	LOINC	HIV 1+2 Ab+HIV1 p24 Ag [Presence] in Serum or Plasma by Immunoassay
Charlson Comorbidity Index	AIDS or HIV	57974-8	LOINC	HIV 1 Ab [Presence] in Cerebral spinal fluid by Immunoblot
Charlson Comorbidity Index	AIDS or HIV	57975-5	LOINC	HIV 1+O+2 Ab [Presence] in Body fluid
Charlson Comorbidity Index	AIDS or HIV	57976-3	LOINC	HIV 2 gp140 Ab [Presence] in Serum by Immunoblot
Charlson Comorbidity Index	AIDS or HIV	57977-1	LOINC	HIV 2 p16 Ab [Presence] in Serum by Immunoblot
Charlson Comorbidity Index	AIDS or HIV	57978-9	LOINC	HIV 2 p34 Ab [Presence] in Serum by Immunoblot
Charlson Comorbidity Index	AIDS or HIV	58900-2	LOINC	HIV 1+2 Ab+HIV1 p24 Ag [Units/volume] in Serum or Plasma by Immunoassay
Charlson Comorbidity Index	AIDS or HIV	59419-2	LOINC	HIV 1 RNA [#/volume] (viral load) in Plasma by Probe with signal amplification
Charlson Comorbidity Index	AIDS or HIV	62456-9	LOINC	HIV 2 p15 Ab [Presence] in Serum by Immunoblot
Charlson Comorbidity Index	AIDS or HIV	62469-2	LOINC	HIV 1 RNA [Units/volume] (viral load) in Serum or Plasma by NAA with probe detection
Charlson Comorbidity Index	AIDS or HIV	68961-2	LOINC	HIV 1 Ab [Presence] in Serum, Plasma or Blood by Rapid immunoassay
Charlson Comorbidity Index	AIDS or HIV	69353-1	LOINC	HIV 2 RNA [Presence] in Serum or Plasma by NAA with probe detection
Charlson Comorbidity Index	AIDS or HIV	69354-9	LOINC	HIV 2 RNA [Units/volume] (viral load) in Serum or Plasma by NAA with probe detection
Charlson Comorbidity Index	AIDS or HIV	70241-5	LOINC	HIV 1 RNA [#/volume] (viral load) in Plasma by Probe and target amplification method detection limit = 20 copies/mL
Charlson Comorbidity Index	AIDS or HIV	73905-2	LOINC	HIV 1+2 IgG Ab [Presence] in Serum or Plasma by Rapid immunoassay
Charlson Comorbidity Index	AIDS or HIV	73906-0	LOINC	HIV 1+2 IgG Ab [Presence] in Blood by Rapid immunoassay
Charlson Comorbidity Index	AIDS or HIV	74853-3	LOINC	HIV 1 proviral DNA [Presence] in Unspecified specimen by NAA with probe detection
Charlson Comorbidity Index	AIDS or HIV	74854-1	LOINC	HIV 1 proviral DNA [#/volume] (viral load) in Blood by NAA with probe detection
Charlson Comorbidity Index	AIDS or HIV	74855-8	LOINC	HIV 1 proviral DNA [Log #/volume] (viral load) in Unspecified specimen by NAA with probe detection
Charlson Comorbidity Index	AIDS or HIV	74856-6	LOINC	HIV 1 group O RNA+HIV 1 group M RNA+HIV 2 RNA+Hepatitis C virus RNA+Hepatitis B virus DNA [Presence] in Serum or Plasma from Donor by NAA with probe detection
Charlson Comorbidity Index	AIDS or HIV	77368-9	LOINC	HIV 1 proviral DNA [Presence] in Semen by NAA with probe detection
Charlson Comorbidity Index	AIDS or HIV	77369-7	LOINC	HIV 1 RNA [Presence] in Semen by NAA with probe detection
Charlson Comorbidity Index	AIDS or HIV	78007-2	LOINC	HIV 1 proviral DNA [Logarithmic entitic number] (viral load) in Blood mononuclear cells by NAA with probe detection
Charlson Comorbidity Index	AIDS or HIV	78008-0	LOINC	HIV 1 proviral DNA [Entitic number] (viral load) in Mononuclear cells from unspecified specimen by NAA with probe detection
Charlson Comorbidity Index	AIDS or HIV	78010-6	LOINC	HIV 1 proviral DNA [Logarithmic entitic number] (viral load) in Mononuclear cells from unspecified specimen by NAA with probe detection
Charlson Comorbidity Index	AIDS or HIV	7917-8	LOINC	HIV 1 Ab [Presence] in Serum
Charlson Comorbidity Index	AIDS or HIV	7918-6	LOINC	HIV 1+2 Ab [Presence] in Serum
Charlson Comorbidity Index	AIDS or HIV	7919-4	LOINC	HIV 2 Ab [Presence] in Serum
Charlson Comorbidity Index	AIDS or HIV	79379-4	LOINC	HIV 1 RNA+proviral DNA [Presence] in Plasma by NAA with probe detection
Charlson Comorbidity Index	AIDS or HIV	79380-2	LOINC	HIV 1 RNA+proviral DNA [Presence] in Blood by NAA with probe detection
Charlson Comorbidity Index	AIDS or HIV	80387-4	LOINC	HIV 1+2 Ab [Presence] in Serum, Plasma or Blood by Rapid immunoassay
Charlson Comorbidity Index	AIDS or HIV	81641-3	LOINC	HIV 2 Ab [Presence] in Serum, Plasma or Blood by Rapid immunoassay
Charlson Comorbidity Index	AIDS or HIV	81652-0	LOINC	HIV 2 RNA [Log #/volume] (viral load) in Serum or Plasma by NAA with probe detection
Charlson Comorbidity Index	AIDS or HIV	85361-4	LOINC	HIV 1+2 RNA [Presence] in Blood by NAA with probe detection
Charlson Comorbidity Index	AIDS or HIV	85368-9	LOINC	HIV 1+2 RNA [Presence] in Serum or Plasma by NAA with probe detection
Charlson Comorbidity Index	AIDS or HIV	85686-4	LOINC	HIV 1 Ab [Presence] in Serum, Plasma or Blood by Immunofluorescence
Charlson Comorbidity Index	AIDS or HIV	86233-4	LOINC	HIV 1 Ab [Presence] in Serum, Plasma or Blood by Immunoblot
Charlson Comorbidity Index	AIDS or HIV	86547-7	LOINC	HIV 2 RNA [#/volume] (viral load) in Cerebral spinal fluid by NAA with probe detection
Charlson Comorbidity Index	AIDS or HIV	86548-5	LOINC	HIV 2 RNA [#/volume] (viral load) in Plasma by NAA with probe detection
Charlson Comorbidity Index	AIDS or HIV	86549-3	LOINC	HIV 2 RNA [Log #/volume] (viral load) in Cerebral spinal fluid by NAA with probe detection
Charlson Comorbidity Index	AIDS or HIV	88212-6	LOINC	HIV 1 proviral DNA [Presence] in Cerebral spinal fluid by NAA with probe detection
Charlson Comorbidity Index	AIDS or HIV	89374-3	LOINC	HIV 1 Ab [Presence] in Unspecified specimen by Immunoassay
Charlson Comorbidity Index	AIDS or HIV	9660-2	LOINC	HIV 1 gp160 Ab [Presence] in Serum by Immunoblot
Charlson Comorbidity Index	AIDS or HIV	9661-0	LOINC	HIV 1 gp120 Ab [Presence] in Serum by Immunoblot
Charlson Comorbidity Index	AIDS or HIV	9662-8	LOINC	HIV 1 gp41 Ab [Presence] in Serum by Immunoblot
Charlson Comorbidity Index	AIDS or HIV	9663-6	LOINC	HIV 1 p17 Ab [Presence] in Serum by Immunoblot
Charlson Comorbidity Index	AIDS or HIV	9664-4	LOINC	HIV 1 p24 Ab [Presence] in Serum by Immunoblot
Charlson Comorbidity Index	AIDS or HIV	9665-1	LOINC	HIV 1 p24 Ag [Units/volume] in Serum
Charlson Comorbidity Index	AIDS or HIV	9666-9	LOINC	HIV 1 p31 Ab [Presence] in Serum by Immunoblot
Charlson Comorbidity Index	AIDS or HIV	9667-7	LOINC	HIV 1 p51 Ab [Presence] in Serum by Immunoblot
Charlson Comorbidity Index	AIDS or HIV	9668-5	LOINC	HIV 1 p55 Ab [Presence] in Serum by Immunoblot
Charlson Comorbidity Index	AIDS or HIV	9669-3	LOINC	HIV 1 p66 Ab [Presence] in Serum by Immunoblot
Charlson Comorbidity Index	AIDS or HIV	9821-0	LOINC	HIV 1 p24 Ag [Presence] in Serum
Charlson Comorbidity Index	AIDS or HIV	9836-8	LOINC	HIV proviral DNA [Presence] in Blood by Probe with amplification
Charlson Comorbidity Index	AIDS or HIV	9837-6	LOINC	HIV 1 proviral DNA [Presence] in Blood by Probe with amplification
Charlson Comorbidity Index	Any malignancy	C00*	ICD-10-CM	Malignant neoplasm of lip
Charlson Comorbidity Index	Any malignancy	C01*	ICD-10-CM	Malignant neoplasm of base of tongue
Charlson Comorbidity Index	Any malignancy	C02*	ICD-10-CM	Malignant neoplasm of other and unspecified parts of tongue
Charlson Comorbidity Index	Any malignancy	C03*	ICD-10-CM	Malignant neoplasm of gum
Charlson Comorbidity Index	Any malignancy	C04*	ICD-10-CM	Malignant neoplasm of floor of mouth
Charlson Comorbidity Index	Any malignancy	C05*	ICD-10-CM	Malignant neoplasm of palate
Charlson Comorbidity Index	Any malignancy	C06*	ICD-10-CM	Malignant neoplasm of other and unspecified parts of mouth
Charlson Comorbidity Index	Any malignancy	C07*	ICD-10-CM	Malignant neoplasm of parotid gland
Charlson Comorbidity Index	Any malignancy	C08*	ICD-10-CM	Malignant neoplasm of other and unspecified major salivary glands
Charlson Comorbidity Index	Any malignancy	C09*	ICD-10-CM	Malignant neoplasm of tonsil
Charlson Comorbidity Index	Any malignancy	C10*	ICD-10-CM	Malignant neoplasm of oropharynx
Charlson Comorbidity Index	Any malignancy	C11*	ICD-10-CM	Malignant neoplasm of nasopharynx
Charlson Comorbidity Index	Any malignancy	C12*	ICD-10-CM	Malignant neoplasm of pyriform sinus
Charlson Comorbidity Index	Any malignancy	C13*	ICD-10-CM	Malignant neoplasm of hypopharynx
Charlson Comorbidity Index	Any malignancy	C14*	ICD-10-CM	Malignant neoplasm of other and ill-defined sites in the lip, oral cavity and pharynx
Charlson Comorbidity Index	Any malignancy	C15*	ICD-10-CM	Malignant neoplasm of esophagus
Charlson Comorbidity Index	Any malignancy	C16*	ICD-10-CM	Malignant neoplasm of stomach
Charlson Comorbidity Index	Any malignancy	C17*	ICD-10-CM	Malignant neoplasm of small intestine
Charlson Comorbidity Index	Any malignancy	C18*	ICD-10-CM	Malignant neoplasm of colon
Charlson Comorbidity Index	Any malignancy	C19*	ICD-10-CM	Malignant neoplasm of rectosigmoid junction
Charlson Comorbidity Index	Any malignancy	C20*	ICD-10-CM	Malignant neoplasm of rectum
Charlson Comorbidity Index	Any malignancy	C21*	ICD-10-CM	Malignant neoplasm of anus and anal canal
Charlson Comorbidity Index	Any malignancy	C22*	ICD-10-CM	Malignant neoplasm of liver and intrahepatic bile ducts
Charlson Comorbidity Index	Any malignancy	C23*	ICD-10-CM	Malignant neoplasm of gallbladder
Charlson Comorbidity Index	Any malignancy	C24*	ICD-10-CM	Malignant neoplasm of other and unspecified parts of biliary tract
Charlson Comorbidity Index	Any malignancy	C25*	ICD-10-CM	Malignant neoplasm of pancreas
Charlson Comorbidity Index	Any malignancy	C26*	ICD-10-CM	Malignant neoplasm of other and ill-defined digestive organs
Charlson Comorbidity Index	Any malignancy	C30*	ICD-10-CM	Malignant neoplasm of nasal cavity and middle ear
Charlson Comorbidity Index	Any malignancy	C31*	ICD-10-CM	Malignant neoplasm of accessory sinuses
Charlson Comorbidity Index	Any malignancy	C32*	ICD-10-CM	Malignant neoplasm of larynx
Charlson Comorbidity Index	Any malignancy	C33*	ICD-10-CM	Malignant neoplasm of trachea
Charlson Comorbidity Index	Any malignancy	C34*	ICD-10-CM	Malignant neoplasm of bronchus and lung
Charlson Comorbidity Index	Any malignancy	C37*	ICD-10-CM	Malignant neoplasm of thymus
Charlson Comorbidity Index	Any malignancy	C38*	ICD-10-CM	Malignant neoplasm of heart, mediastinum and pleura
Charlson Comorbidity Index	Any malignancy	C39*	ICD-10-CM	Malignant neoplasm of other and ill-defined sites in the respiratory system and intrathoracic organs
Charlson Comorbidity Index	Any malignancy	C40*	ICD-10-CM	Malignant neoplasm of bone and articular cartilage of limbs
Charlson Comorbidity Index	Any malignancy	C41*	ICD-10-CM	Malignant neoplasm of bone and articular cartilage of other and unspecified sites
Charlson Comorbidity Index	Any malignancy	C45*	ICD-10-CM	Mesothelioma
Charlson Comorbidity Index	Any malignancy	C46*	ICD-10-CM	Kaposi's sarcoma
Charlson Comorbidity Index	Any malignancy	C47*	ICD-10-CM	Malignant neoplasm of peripheral nerves and autonomic nervous system
Charlson Comorbidity Index	Any malignancy	C48*	ICD-10-CM	Malignant neoplasm of retroperitoneum and peritoneum
Charlson Comorbidity Index	Any malignancy	C49*	ICD-10-CM	Malignant neoplasm of other connective and soft tissue
Charlson Comorbidity Index	Any malignancy	C50*	ICD-10-CM	Malignant neoplasm of breast
Charlson Comorbidity Index	Any malignancy	C51*	ICD-10-CM	Malignant neoplasm of vulva
Charlson Comorbidity Index	Any malignancy	C52*	ICD-10-CM	Malignant neoplasm of vagina
Charlson Comorbidity Index	Any malignancy	C53*	ICD-10-CM	Malignant neoplasm of cervix uteri
Charlson Comorbidity Index	Any malignancy	C54*	ICD-10-CM	Malignant neoplasm of corpus uteri
Charlson Comorbidity Index	Any malignancy	C55*	ICD-10-CM	Malignant neoplasm of uterus, part unspecified
Charlson Comorbidity Index	Any malignancy	C56*	ICD-10-CM	Malignant neoplasm of ovary
Charlson Comorbidity Index	Any malignancy	C57*	ICD-10-CM	Malignant neoplasm of other and unspecified female genital organs
Charlson Comorbidity Index	Any malignancy	C58*	ICD-10-CM	Malignant neoplasm of placenta
Charlson Comorbidity Index	Any malignancy	C60*	ICD-10-CM	Malignant neoplasm of penis
Charlson Comorbidity Index	Any malignancy	C61*	ICD-10-CM	Malignant neoplasm of prostate
Charlson Comorbidity Index	Any malignancy	C62*	ICD-10-CM	Malignant neoplasm of testis
Charlson Comorbidity Index	Any malignancy	C63*	ICD-10-CM	Malignant neoplasm of other and unspecified male genital organs
Charlson Comorbidity Index	Any malignancy	C64*	ICD-10-CM	Malignant neoplasm of kidney, except renal pelvis
Charlson Comorbidity Index	Any malignancy	C65*	ICD-10-CM	Malignant neoplasm of renal pelvis
Charlson Comorbidity Index	Any malignancy	C66*	ICD-10-CM	Malignant neoplasm of ureter
Charlson Comorbidity Index	Any malignancy	C67*	ICD-10-CM	Malignant neoplasm of bladder
Charlson Comorbidity Index	Any malignancy	C68*	ICD-10-CM	Malignant neoplasm of other and unspecified urinary organs
Charlson Comorbidity Index	Any malignancy	C69*	ICD-10-CM	Malignant neoplasm of eye and adnexa
Charlson Comorbidity Index	Any malignancy	C70*	ICD-10-CM	Malignant neoplasm of meninges
Charlson Comorbidity Index	Any malignancy	C71*	ICD-10-CM	Malignant neoplasm of brain
Charlson Comorbidity Index	Any malignancy	C72*	ICD-10-CM	Malignant neoplasm of spinal cord, cranial nerves and other parts of central nervous system
Charlson Comorbidity Index	Any malignancy	C73*	ICD-10-CM	Malignant neoplasm of thyroid gland
Charlson Comorbidity Index	Any malignancy	C74*	ICD-10-CM	Malignant neoplasm of adrenal gland
Charlson Comorbidity Index	Any malignancy	C75*	ICD-10-CM	Malignant neoplasm of other endocrine glands and related structures
Charlson Comorbidity Index	Any malignancy	C76*	ICD-10-CM	Malignant neoplasm of other and ill-defined sites
Charlson Comorbidity Index	Any malignancy	C80*	ICD-10-CM	Malignant neoplasm without specification of site
Charlson Comorbidity Index	Any malignancy	C81*	ICD-10-CM	Hodgkin lymphoma
Charlson Comorbidity Index	Any malignancy	C82*	ICD-10-CM	Follicular lymphoma
Charlson Comorbidity Index	Any malignancy	C83*	ICD-10-CM	Non-follicular lymphoma
Charlson Comorbidity Index	Any malignancy	C84*	ICD-10-CM	Mature T/NK-cell lymphomas
Charlson Comorbidity Index	Any malignancy	C85*	ICD-10-CM	Other specified and unspecified types of non-Hodgkin lymphoma
Charlson Comorbidity Index	Any malignancy	C86*	ICD-10-CM	Other specified types of T/NK-cell lymphoma
Charlson Comorbidity Index	Any malignancy	C88*	ICD-10-CM	Malignant immunoproliferative diseases and certain other B-cell lymphomas
Charlson Comorbidity Index	Any malignancy	C90*	ICD-10-CM	Multiple myeloma and malignant plasma cell neoplasms
Charlson Comorbidity Index	Any malignancy	C91*	ICD-10-CM	Lymphoid leukemia
Charlson Comorbidity Index	Any malignancy	C92*	ICD-10-CM	Myeloid leukemia
Charlson Comorbidity Index	Any malignancy	C93*	ICD-10-CM	Monocytic leukemia
Charlson Comorbidity Index	Any malignancy	C94*	ICD-10-CM	Other leukemias of specified cell type
Charlson Comorbidity Index	Any malignancy	C95*	ICD-10-CM	Leukemia of unspecified cell type
Charlson Comorbidity Index	Any malignancy	C96*	ICD-10-CM	Other and unspecified malignant neoplasms of lymphoid, hematopoietic and related tissue
Charlson Comorbidity Index	Any malignancy	140*	ICD-9-CM	Malignant neoplasm of lip
Charlson Comorbidity Index	Any malignancy	141*	ICD-9-CM	Malignant neoplasm of tongue
Charlson Comorbidity Index	Any malignancy	142*	ICD-9-CM	Malignant neoplasm of major salivary glands
Charlson Comorbidity Index	Any malignancy	143*	ICD-9-CM	Malignant neoplasm of gum
Charlson Comorbidity Index	Any malignancy	144*	ICD-9-CM	Malignant neoplasm of floor of mouth
Charlson Comorbidity Index	Any malignancy	145*	ICD-9-CM	Malignant neoplasm of other and unspecified parts of mouth
Charlson Comorbidity Index	Any malignancy	146*	ICD-9-CM	Malignant neoplasm of oropharynx
Charlson Comorbidity Index	Any malignancy	147*	ICD-9-CM	Malignant neoplasm of nasopharynx
Charlson Comorbidity Index	Any malignancy	148*	ICD-9-CM	Malignant neoplasm of hypopharynx
Charlson Comorbidity Index	Any malignancy	149*	ICD-9-CM	Malignant neoplasm of other and ill-defined sites within the lip, oral cavity, and pharynx
Charlson Comorbidity Index	Any malignancy	150*	ICD-9-CM	Malignant neoplasm of esophagus
Charlson Comorbidity Index	Any malignancy	151*	ICD-9-CM	Malignant neoplasm of stomach
Charlson Comorbidity Index	Any malignancy	152*	ICD-9-CM	Malignant neoplasm of small intestine, including duodenum
Charlson Comorbidity Index	Any malignancy	153*	ICD-9-CM	Malignant neoplasm of colon
Charlson Comorbidity Index	Any malignancy	154*	ICD-9-CM	Malignant neoplasm of rectum, rectosigmoid junction, and anus
Charlson Comorbidity Index	Any malignancy	155*	ICD-9-CM	Malignant neoplasm of liver, primary
Charlson Comorbidity Index	Any malignancy	156*	ICD-9-CM	Malignant neoplasm of gallbladder
Charlson Comorbidity Index	Any malignancy	157*	ICD-9-CM	Malignant neoplasm of pancreas
Charlson Comorbidity Index	Any malignancy	158*	ICD-9-CM	Malignant neoplasm of retroperitoneum and peritoneum
Charlson Comorbidity Index	Any malignancy	159*	ICD-9-CM	Malignant neoplasm of intestinal tract, part unspecified
Charlson Comorbidity Index	Any malignancy	160*	ICD-9-CM	Malignant neoplasm of nasal cavities, middle ear, and accessory sinuses
Charlson Comorbidity Index	Any malignancy	161*	ICD-9-CM	Malignant neoplasm of larynx
Charlson Comorbidity Index	Any malignancy	162*	ICD-9-CM	Malignant neoplasm of trachea, bronchus, and lung
Charlson Comorbidity Index	Any malignancy	163*	ICD-9-CM	Malignant neoplasm of pleura
Charlson Comorbidity Index	Any malignancy	164*	ICD-9-CM	Malignant neoplasm of thymus, heart, and mediastinum
Charlson Comorbidity Index	Any malignancy	165*	ICD-9-CM	Malignant neoplasm of other and ill-defined sites within the respiratory system and intrathoracic organs
Charlson Comorbidity Index	Any malignancy	170*	ICD-9-CM	Malignant neoplasm of bone and articular cartilage
Charlson Comorbidity Index	Any malignancy	171*	ICD-9-CM	Malignant neoplasm of connective and other soft tissue of head, face, and neck
Charlson Comorbidity Index	Any malignancy	172*	ICD-9-CM	Malignant melanoma of skin
Charlson Comorbidity Index	Any malignancy	174*	ICD-9-CM	Malignant neoplasm of female breast
Charlson Comorbidity Index	Any malignancy	175*	ICD-9-CM	Malignant neoplasm of male breast
Charlson Comorbidity Index	Any malignancy	176*	ICD-9-CM	Kaposi's sarcoma
Charlson Comorbidity Index	Any malignancy	179*	ICD-9-CM	Malignant neoplasm of uterus, part unspecified
Charlson Comorbidity Index	Any malignancy	180*	ICD-9-CM	Malignant neoplasm of cervix uteri
Charlson Comorbidity Index	Any malignancy	181*	ICD-9-CM	Malignant neoplasm of placenta
Charlson Comorbidity Index	Any malignancy	182*	ICD-9-CM	Malignant neoplasm of body of uterus
Charlson Comorbidity Index	Any malignancy	183*	ICD-9-CM	Malignant neoplasm of ovary and other uterine adnexa
Charlson Comorbidity Index	Any malignancy	184*	ICD-9-CM	Malignant neoplasm of other and unspecified female genital organs
Charlson Comorbidity Index	Any malignancy	185*	ICD-9-CM	Malignant neoplasm of prostate
Charlson Comorbidity Index	Any malignancy	186*	ICD-9-CM	Malignant neoplasm of testis
Charlson Comorbidity Index	Any malignancy	187*	ICD-9-CM	Malignant neoplasm of penis and other male genital organs
Charlson Comorbidity Index	Any malignancy	188*	ICD-9-CM	Malignant neoplasm of bladder
Charlson Comorbidity Index	Any malignancy	189*	ICD-9-CM	Malignant neoplasm of kidney and other and unspecified urinary organs
Charlson Comorbidity Index	Any malignancy	190*	ICD-9-CM	Malignant neoplasm of eye
Charlson Comorbidity Index	Any malignancy	191*	ICD-9-CM	Malignant neoplasm of brain
Charlson Comorbidity Index	Any malignancy	192*	ICD-9-CM	Malignant neoplasm of other and unspecified parts of nervous system
Charlson Comorbidity Index	Any malignancy	193*	ICD-9-CM	Malignant neoplasm of thyroid gland
Charlson Comorbidity Index	Any malignancy	194*	ICD-9-CM	Malignant neoplasm of other endocrine glands and related structures
Charlson Comorbidity Index	Any malignancy	195*	ICD-9-CM	Malignant neoplasm of other and ill-defined sites
Charlson Comorbidity Index	Any malignancy	200*	ICD-9-CM	Lymphosarcoma and reticulosarcoma and other specified malignant tumors of lymphatic tissue
Charlson Comorbidity Index	Any malignancy	201*	ICD-9-CM	Hodgkin's disease
Charlson Comorbidity Index	Any malignancy	202*	ICD-9-CM	Other malignant neoplasms of lymphoid and histiocytic tissue
Charlson Comorbidity Index	Any malignancy	203*	ICD-9-CM	Multiple myeloma and immunoproliferative neoplasms
Charlson Comorbidity Index	Any malignancy	204*	ICD-9-CM	Lymphoid leukemia
Charlson Comorbidity Index	Any malignancy	205*	ICD-9-CM	Myeloid leukemia
Charlson Comorbidity Index	Any malignancy	206*	ICD-9-CM	Monocytic leukemia
Charlson Comorbidity Index	Any malignancy	207*	ICD-9-CM	Other specified leukemia
Charlson Comorbidity Index	Any malignancy	208*	ICD-9-CM	Leukemia of unspecified cell type
Charlson Comorbidity Index	Any malignancy	209*	ICD-9-CM	Neuroendocrine tumors
Charlson Comorbidity Index	Any malignancy	238.6	ICD-9-CM	Neoplasm of uncertain behavior of plasma cells
Charlson Comorbidity Index	Chronic pulmonary disease	I27.8	ICD-10-CM	Other specified pulmonary heart diseases
Charlson Comorbidity Index	Chronic pulmonary disease	I27.9	ICD-10-CM	Pulmonary heart disease, unspecified
Charlson Comorbidity Index	Chronic pulmonary disease	J40*	ICD-10-CM	Bronchitis, not specified as acute or chronic
Charlson Comorbidity Index	Chronic pulmonary disease	J41*	ICD-10-CM	Simple and mucopurulent chronic bronchitis
Charlson Comorbidity Index	Chronic pulmonary disease	J42*	ICD-10-CM	Unspecified chronic bronchitis
Charlson Comorbidity Index	Chronic pulmonary disease	J43*	ICD-10-CM	Emphysema
Charlson Comorbidity Index	Chronic pulmonary disease	J44*	ICD-10-CM	Other chronic obstructive pulmonary disease
Charlson Comorbidity Index	Chronic pulmonary disease	J45*	ICD-10-CM	Asthma
Charlson Comorbidity Index	Chronic pulmonary disease	J47*	ICD-10-CM	Bronchiectasis
Charlson Comorbidity Index	Chronic pulmonary disease	J60*	ICD-10-CM	Coalworker's pneumoconiosis
Charlson Comorbidity Index	Chronic pulmonary disease	J61*	ICD-10-CM	Pneumoconiosis due to asbestos and other mineral fibers
Charlson Comorbidity Index	Chronic pulmonary disease	J62*	ICD-10-CM	Pneumoconiosis due to dust containing silica
Charlson Comorbidity Index	Chronic pulmonary disease	J63*	ICD-10-CM	Pneumoconiosis due to other inorganic dusts
Charlson Comorbidity Index	Chronic pulmonary disease	J64*	ICD-10-CM	Unspecified pneumoconiosis
Charlson Comorbidity Index	Chronic pulmonary disease	J65*	ICD-10-CM	Pneumoconiosis associated with tuberculosis
Charlson Comorbidity Index	Chronic pulmonary disease	J66*	ICD-10-CM	Airway disease due to specific organic dust
Charlson Comorbidity Index	Chronic pulmonary disease	J67*	ICD-10-CM	Hypersensitivity pneumonitis due to organic dust
Charlson Comorbidity Index	Chronic pulmonary disease	J68.4	ICD-10-CM	Chronic respiratory conditions due to chemicals, gases, fumes and vapors
Charlson Comorbidity Index	Chronic pulmonary disease	J70.1	ICD-10-CM	Chronic and other pulmonary manifestations due to radiation
Charlson Comorbidity Index	Chronic pulmonary disease	J70.3	ICD-10-CM	Chronic drug-induced interstitial lung disorders
Charlson Comorbidity Index	Chronic pulmonary disease	416.8	ICD-9-CM	Other chronic pulmonary heart diseases
Charlson Comorbidity Index	Chronic pulmonary disease	416.9	ICD-9-CM	Chronic pulmonary heart disease, unspecified
Charlson Comorbidity Index	Chronic pulmonary disease	506.4	ICD-9-CM	Chronic respiratory conditions due to fumes and vapors
Charlson Comorbidity Index	Chronic pulmonary disease	508.1	ICD-9-CM	Chronic and other pulmonary manifestations due to radiation
Charlson Comorbidity Index	Chronic pulmonary disease	490	ICD-9-CM	Bronchitis, not specified as acute or chronic
Charlson Comorbidity Index	Chronic pulmonary disease	491*	ICD-9-CM	Chronic bronchitis
Charlson Comorbidity Index	Chronic pulmonary disease	492*	ICD-9-CM	Emphysema
Charlson Comorbidity Index	Chronic pulmonary disease	493*	ICD-9-CM	Asthma
Charlson Comorbidity Index	Chronic pulmonary disease	494*	ICD-9-CM	Bronchiectasis
Charlson Comorbidity Index	Chronic pulmonary disease	495*	ICD-9-CM	Extrinsic allergic alveolitis
Charlson Comorbidity Index	Chronic pulmonary disease	496*	ICD-9-CM	Chronic airway obstruction, not elsewhere classified
Charlson Comorbidity Index	Chronic pulmonary disease	500*	ICD-9-CM	Coal workers' pneumoconiosis
Charlson Comorbidity Index	Chronic pulmonary disease	501*	ICD-9-CM	Asbestosis
Charlson Comorbidity Index	Chronic pulmonary disease	502*	ICD-9-CM	Pneumoconiosis due to other silica or silicates
Charlson Comorbidity Index	Chronic pulmonary disease	503*	ICD-9-CM	Pneumoconiosis due to other inorganic dust
Charlson Comorbidity Index	Chronic pulmonary disease	504*	ICD-9-CM	Pneumonopathy due to inhalation of other dust
Charlson Comorbidity Index	Chronic pulmonary disease	505*	ICD-9-CM	Pneumoconiosis, unspecified
Charlson Comorbidity Index	Congestive heart failure	I09.81	ICD-10-CM	Rheumatic heart failure
Charlson Comorbidity Index	Congestive heart failure	I09.9	ICD-10-CM	Rheumatic heart disease, unspecified
Charlson Comorbidity Index	Congestive heart failure	I11.0	ICD-10-CM	Hypertensive heart disease with heart failure
Charlson Comorbidity Index	Congestive heart failure	I13.0	ICD-10-CM	Hypertensive heart and chronic kidney disease with heart failure and stage 1 through stage 4 chronic kidney disease, or unspecified chronic kidney disease
Charlson Comorbidity Index	Congestive heart failure	I13.2	ICD-10-CM	Hypertensive heart and chronic kidney disease with heart failure and with stage 5 chronic kidney disease, or end stage renal disease
Charlson Comorbidity Index	Congestive heart failure	I25.5	ICD-10-CM	Ischemic cardiomyopathy
Charlson Comorbidity Index	Congestive heart failure	I41*	ICD-10-CM	Myocarditis in diseases classified elsewhere
Charlson Comorbidity Index	Congestive heart failure	I42*	ICD-10-CM	Cardiomyopathy
Charlson Comorbidity Index	Congestive heart failure	I43*	ICD-10-CM	Cardiomyopathy in diseases classified elsewhere
Charlson Comorbidity Index	Congestive heart failure	I50*	ICD-10-CM	Heart failure
Charlson Comorbidity Index	Congestive heart failure	P29.0	ICD-10-CM	Neonatal cardiac failure
Charlson Comorbidity Index	Congestive heart failure	Z94.1	ICD-10-CM	Heart transplant status
Charlson Comorbidity Index	Congestive heart failure	402.01	ICD-9-CM	Malignant hypertensive heart disease with heart failure
Charlson Comorbidity Index	Congestive heart failure	402.11	ICD-9-CM	Benign hypertensive heart disease with heart failure
Charlson Comorbidity Index	Congestive heart failure	402.91	ICD-9-CM	Unspecified hypertensive heart disease with heart failure
Charlson Comorbidity Index	Congestive heart failure	404.01	ICD-9-CM	Hypertensive heart and chronic kidney disease, malignant, with heart failure and with chronic kidney disease stage I through stage IV, or unspecified
Charlson Comorbidity Index	Congestive heart failure	404.03	ICD-9-CM	Hypertensive heart and chronic kidney disease, malignant, with heart failure and with chronic kidney disease stage V or end stage renal disease
Charlson Comorbidity Index	Congestive heart failure	404.11	ICD-9-CM	Hypertensive heart and chronic kidney disease, benign, with heart failure and with chronic kidney disease stage I through stage IV, or unspecified
Charlson Comorbidity Index	Congestive heart failure	404.13	ICD-9-CM	Hypertensive heart and chronic kidney disease, benign, with heart failure and chronic kidney disease stage V or end stage renal disease
Charlson Comorbidity Index	Congestive heart failure	404.91	ICD-9-CM	Hypertensive heart and chronic kidney disease, unspecified, with heart failure and with chronic kidney disease stage I through stage IV, or unspecified
Charlson Comorbidity Index	Congestive heart failure	404.93	ICD-9-CM	Hypertensive heart and chronic kidney disease, unspecified, with heart failure and chronic kidney disease stage V or end stage renal disease
Charlson Comorbidity Index	Congestive heart failure	398.91	ICD-9-CM	Rheumatic heart failure (congestive)
Charlson Comorbidity Index	Congestive heart failure	422*	ICD-9-CM	Acute myocarditis
Charlson Comorbidity Index	Congestive heart failure	425*	ICD-9-CM	Endomyocardial fibrosis
Charlson Comorbidity Index	Congestive heart failure	428*	ICD-9-CM	Heart failure
Charlson Comorbidity Index	Congestive heart failure	V42.1	ICD-9-CM	Heart replaced by transplant
Charlson Comorbidity Index	Dementia	F01*	ICD-10-CM	Vascular dementia
Charlson Comorbidity Index	Dementia	F02*	ICD-10-CM	Dementia in other diseases classified elsewhere
Charlson Comorbidity Index	Dementia	F03*	ICD-10-CM	Unspecified dementia
Charlson Comorbidity Index	Dementia	G30*	ICD-10-CM	Alzheimer's disease
Charlson Comorbidity Index	Dementia	G31.0	ICD-10-CM	Frontotemporal dementia
Charlson Comorbidity Index	Dementia	G31.01	ICD-10-CM	Pick's disease
Charlson Comorbidity Index	Dementia	G31.09	ICD-10-CM	Other frontotemporal dementia
Charlson Comorbidity Index	Dementia	G31.1	ICD-10-CM	Senile degeneration of brain, not elsewhere classified
Charlson Comorbidity Index	Dementia	G31.83	ICD-10-CM	Dementia with Lewy bodies
Charlson Comorbidity Index	Dementia	331.2	ICD-9-CM	Senile degeneration of brain
Charlson Comorbidity Index	Dementia	290*	ICD-9-CM	Dementias
Charlson Comorbidity Index	Dementia	294.1*	ICD-9-CM	Dementia in conditions classified elsewhere
Charlson Comorbidity Index	Dementia	294.2*	ICD-9-CM	Dementia, unspecified
Charlson Comorbidity Index	Diabetes with chronic complications	E10.2*	ICD-10-CM	Type 1 diabetes mellitus with kidney complications
Charlson Comorbidity Index	Diabetes with chronic complications	E10.3*	ICD-10-CM	Type 1 diabetes mellitus with ophthalmic complications
Charlson Comorbidity Index	Diabetes with chronic complications	E10.4*	ICD-10-CM	Type 1 diabetes mellitus with neurological complications
Charlson Comorbidity Index	Diabetes with chronic complications	E10.5*	ICD-10-CM	Type 1 diabetes mellitus with circulatory complications
Charlson Comorbidity Index	Diabetes with chronic complications	E10.6*	ICD-10-CM	Type 1 diabetes mellitus with other specified complications
Charlson Comorbidity Index	Diabetes with chronic complications	E11.2*	ICD-10-CM	Type 2 diabetes mellitus with kidney complications
Charlson Comorbidity Index	Diabetes with chronic complications	E11.3*	ICD-10-CM	Type 2 diabetes mellitus with ophthalmic complications
Charlson Comorbidity Index	Diabetes with chronic complications	E11.4*	ICD-10-CM	Type 2 diabetes mellitus with neurological complications
Charlson Comorbidity Index	Diabetes with chronic complications	E11.5*	ICD-10-CM	Type 2 diabetes mellitus with circulatory complications
Charlson Comorbidity Index	Diabetes with chronic complications	E13.2*	ICD-10-CM	Other specified diabetes mellitus with kidney complications
Charlson Comorbidity Index	Diabetes with chronic complications	E13.3*	ICD-10-CM	Other specified diabetes mellitus with ophthalmic complications
Charlson Comorbidity Index	Diabetes with chronic complications	E13.4*	ICD-10-CM	Other specified diabetes mellitus with neurological complications
Charlson Comorbidity Index	Diabetes with chronic complications	E13.5*	ICD-10-CM	Other specified diabetes mellitus with circulatory complications
Charlson Comorbidity Index	Diabetes with chronic complications	E13.6*	ICD-10-CM	Other specified diabetes mellitus with other specified complications
Charlson Comorbidity Index	Diabetes with chronic complications	250.4*	ICD-9-CM	Diabetes with renal manifestations
Charlson Comorbidity Index	Diabetes with chronic complications	250.5*	ICD-9-CM	Diabetes with ophthalmic manifestations
Charlson Comorbidity Index	Diabetes with chronic complications	250.6*	ICD-9-CM	Diabetes with neurological manifestations
Charlson Comorbidity Index	Diabetes with chronic complications	250.7*	ICD-9-CM	Diabetes with peripheral circulatory disorders
Charlson Comorbidity Index	Diabetes with chronic complications	250.8*	ICD-9-CM	Diabetes with other specified manifestations
Charlson Comorbidity Index	Hemiplagia or paraplagia	G04.1*	ICD-10-CM	Tropical spastic paraplegia
Charlson Comorbidity Index	Hemiplagia or paraplagia	G11.4*	ICD-10-CM	Hereditary spastic paraplegia
Charlson Comorbidity Index	Hemiplagia or paraplagia	G80.1*	ICD-10-CM	Spastic diplegic cerebral palsy
Charlson Comorbidity Index	Hemiplagia or paraplagia	G80.2*	ICD-10-CM	Spastic hemiplegic cerebral palsy
Charlson Comorbidity Index	Hemiplagia or paraplagia	G81*	ICD-10-CM	Hemiplegia and hemiparesis
Charlson Comorbidity Index	Hemiplagia or paraplagia	G82*	ICD-10-CM	Paraplegia (paraparesis) and quadriplegia (quadriparesis)
Charlson Comorbidity Index	Hemiplagia or paraplagia	G83.0*	ICD-10-CM	Diplegia of upper limbs
Charlson Comorbidity Index	Hemiplagia or paraplagia	G83.1*	ICD-10-CM	Monoplegia of lower limb
Charlson Comorbidity Index	Hemiplagia or paraplagia	G83.2*	ICD-10-CM	Monoplegia of upper limb
Charlson Comorbidity Index	Hemiplagia or paraplagia	G83.3*	ICD-10-CM	Monoplegia, unspecified
Charlson Comorbidity Index	Hemiplagia or paraplagia	G83.4*	ICD-10-CM	Cauda equina syndrome
Charlson Comorbidity Index	Hemiplagia or paraplagia	G83.9*	ICD-10-CM	Paralytic syndrome, unspecified
Charlson Comorbidity Index	Hemiplagia or paraplagia	334.1	ICD-9-CM	Hereditary spastic paraplegia
Charlson Comorbidity Index	Hemiplagia or paraplagia	342*	ICD-9-CM	Hemiplegia and hemiparesis
Charlson Comorbidity Index	Hemiplagia or paraplagia	343*	ICD-9-CM	Infantile cerebral palsy
Charlson Comorbidity Index	Hemiplagia or paraplagia	344.0	ICD-9-CM	Quadriplegia and quadriparesis
Charlson Comorbidity Index	Hemiplagia or paraplagia	344.00	ICD-9-CM	Quadriplegia, unspecified
Charlson Comorbidity Index	Hemiplagia or paraplagia	344.02	ICD-9-CM	Quadriplegia, C1-C4, incomplete
Charlson Comorbidity Index	Hemiplagia or paraplagia	344.03	ICD-9-CM	Quadriplegia, C5-C7, complete
Charlson Comorbidity Index	Hemiplagia or paraplagia	344.04	ICD-9-CM	Quadriplegia, C5-C7, incomplete
Charlson Comorbidity Index	Hemiplagia or paraplagia	344.09	ICD-9-CM	Other quadriplegia
Charlson Comorbidity Index	Hemiplagia or paraplagia	344.1	ICD-9-CM	Paraplegia
Charlson Comorbidity Index	Hemiplagia or paraplagia	344.2	ICD-9-CM	Diplegia of upper limbs
Charlson Comorbidity Index	Hemiplagia or paraplagia	344.3	ICD-9-CM	Monoplegia of lower limb
Charlson Comorbidity Index	Hemiplagia or paraplagia	344.30	ICD-9-CM	Monoplegia of lower limb affecting unspecified side
Charlson Comorbidity Index	Hemiplagia or paraplagia	344.31	ICD-9-CM	Monoplegia of lower limb affecting dominant side
Charlson Comorbidity Index	Hemiplagia or paraplagia	344.32	ICD-9-CM	Monoplegia of lower limb affecting nondominant side
Charlson Comorbidity Index	Hemiplagia or paraplagia	344.4	ICD-9-CM	Monoplegia of upper limb
Charlson Comorbidity Index	Hemiplagia or paraplagia	344.40	ICD-9-CM	Monoplegia of upper limb affecting unspecified side
Charlson Comorbidity Index	Hemiplagia or paraplagia	344.41	ICD-9-CM	Monoplegia of upper limb affecting dominant side
Charlson Comorbidity Index	Hemiplagia or paraplagia	344.42	ICD-9-CM	Monoplegia of upper limb affecting nondominant sde
Charlson Comorbidity Index	Hemiplagia or paraplagia	344.5	ICD-9-CM	Unspecified monoplegia
Charlson Comorbidity Index	Hemiplagia or paraplagia	344.6	ICD-9-CM	Cauda equina syndrome
Charlson Comorbidity Index	Hemiplagia or paraplagia	344.60	ICD-9-CM	Cauda equina syndrome without mention of neurogenic bladder
Charlson Comorbidity Index	Hemiplagia or paraplagia	344.61	ICD-9-CM	Cauda equina syndrome with neurogenic bladder
Charlson Comorbidity Index	Hemiplagia or paraplagia	344.9	ICD-9-CM	Paralysis, unspecified
Charlson Comorbidity Index	Metastatic solid tumor	C77*	ICD-10-CM	Secondary and unspecified malignant neoplasm of lymph nodes
Charlson Comorbidity Index	Metastatic solid tumor	C78*	ICD-10-CM	Secondary malignant neoplasm of respiratory and digestive organs
Charlson Comorbidity Index	Metastatic solid tumor	C79*	ICD-10-CM	Secondary malignant neoplasm of other and unspecified sites
Charlson Comorbidity Index	Metastatic solid tumor	C7A*	ICD-10-CM	Malignant neuroendocrine tumors
Charlson Comorbidity Index	Metastatic solid tumor	C7B*	ICD-10-CM	Secondary neuroendocrine tumors
Charlson Comorbidity Index	Metastatic solid tumor	C80*	ICD-10-CM	Malignant neoplasm without specification of site
Charlson Comorbidity Index	Metastatic solid tumor	196*	ICD-9-CM	Secondary and unspecified malignant neoplasm of lymph nodes
Charlson Comorbidity Index	Metastatic solid tumor	197*	ICD-9-CM	Secondary malignant neoplasm of respiratory and digestive systems
Charlson Comorbidity Index	Metastatic solid tumor	198*	ICD-9-CM	Secondary malignant neoplasm of other specified sites
Charlson Comorbidity Index	Metastatic solid tumor	199*	ICD-9-CM	Malignant neoplasm without specification of site
Charlson Comorbidity Index	Mild liver disease	47133	CPT	Donor hepatectomy (including cold preservation), from cadaver donor
Charlson Comorbidity Index	Mild liver disease	47135	CPT	Liver allotransplantation, orthotopic, partial or whole, from cadaver or living donor, any age
Charlson Comorbidity Index	Mild liver disease	47140	CPT	Donor hepatectomy (including cold preservation), from living donor; left lateral segment only (segments II and III)
Charlson Comorbidity Index	Mild liver disease	47141	CPT	Donor hepatectomy (including cold preservation), from living donor; total left lobectomy (segments II, III and IV)
Charlson Comorbidity Index	Mild liver disease	47142	CPT	Donor hepatectomy (including cold preservation), from living donor; total right lobectomy (segments V, VI, VII and VIII)
Charlson Comorbidity Index	Mild liver disease	47143	CPT	Backbench standard preparation of cadaver donor whole liver graft prior to allotransplantation, including cholecystectomy, if necessary, and dissection and removal of surrounding soft tissues to prepare the vena cava, portal vein, hepatic artery, and common bile duct for implantation; without trisegment or lobe split
Charlson Comorbidity Index	Mild liver disease	47144	CPT	Backbench standard preparation of cadaver donor whole liver graft prior to allotransplantation, including cholecystectomy, if necessary, and dissection and removal of surrounding soft tissues to prepare the vena cava, portal vein, hepatic artery, and common bile duct for implantation; with trisegment split of whole liver graft into 2 partial liver grafts (ie, left lateral segment [segments II and…
Charlson Comorbidity Index	Mild liver disease	47145	CPT	Backbench standard preparation of cadaver donor whole liver graft prior to allotransplantation, including cholecystectomy, if necessary, and dissection and removal of surrounding soft tissues to prepare the vena cava, portal vein, hepatic artery, and common bile duct for implantation; with lobe split of whole liver graft into 2 partial liver grafts (ie, left lobe [segments II, III, and IV] and ri…
Charlson Comorbidity Index	Mild liver disease	47146	CPT	Backbench reconstruction of cadaver or living donor liver graft prior to allotransplantation; venous anastomosis, each
Charlson Comorbidity Index	Mild liver disease	47147	CPT	Backbench reconstruction of cadaver or living donor liver graft prior to allotransplantation; arterial anastomosis, each
Charlson Comorbidity Index	Mild liver disease	B18*	ICD-10-CM	Chronic viral hepatitis
Charlson Comorbidity Index	Mild liver disease	K70.0*	ICD-10-CM	Alcoholic fatty liver
Charlson Comorbidity Index	Mild liver disease	K70.1*	ICD-10-CM	Alcoholic hepatitis
Charlson Comorbidity Index	Mild liver disease	K70.2*	ICD-10-CM	Alcoholic fibrosis and sclerosis of liver
Charlson Comorbidity Index	Mild liver disease	K70.3*	ICD-10-CM	Alcoholic cirrhosis of liver
Charlson Comorbidity Index	Mild liver disease	K70.9*	ICD-10-CM	Alcoholic liver disease, unspecified
Charlson Comorbidity Index	Mild liver disease	K71.3*	ICD-10-CM	Toxic liver disease with chronic persistent hepatitis
Charlson Comorbidity Index	Mild liver disease	K71.4*	ICD-10-CM	Toxic liver disease with chronic lobular hepatitis
Charlson Comorbidity Index	Mild liver disease	K71.5*	ICD-10-CM	Toxic liver disease with chronic active hepatitis
Charlson Comorbidity Index	Mild liver disease	K71.7*	ICD-10-CM	Toxic liver disease with fibrosis and cirrhosis of liver
Charlson Comorbidity Index	Mild liver disease	K73*	ICD-10-CM	Chronic hepatitis, not elsewhere classified
Charlson Comorbidity Index	Mild liver disease	K74*	ICD-10-CM	Fibrosis and cirrhosis of liver
Charlson Comorbidity Index	Mild liver disease	K76.0	ICD-10-CM	Fatty (change of) liver, not elsewhere classified
Charlson Comorbidity Index	Mild liver disease	K76.2	ICD-10-CM	Central hemorrhagic necrosis of liver
Charlson Comorbidity Index	Mild liver disease	K76.3	ICD-10-CM	Infarction of liver
Charlson Comorbidity Index	Mild liver disease	K76.4	ICD-10-CM	Peliosis hepatis
Charlson Comorbidity Index	Mild liver disease	K76.8	ICD-10-CM	Other specified diseases of liver
Charlson Comorbidity Index	Mild liver disease	K76.81	ICD-10-CM	Hepatopulmonary syndrome
Charlson Comorbidity Index	Mild liver disease	K76.89	ICD-10-CM	Other specified diseases of liver
Charlson Comorbidity Index	Mild liver disease	K76.9	ICD-10-CM	Liver disease, unspecified
Charlson Comorbidity Index	Mild liver disease	Z94.4	ICD-10-CM	Liver transplant status
Charlson Comorbidity Index	Mild liver disease	0FY0*	ICD-10-PCS	Hepatobiliary System And Pancreas / Transplantation / Liver
Charlson Comorbidity Index	Mild liver disease	0FY00Z0	ICD-10-PCS	Transplantation of Liver, Allogeneic, Open Approach
Charlson Comorbidity Index	Mild liver disease	0FY00Z1	ICD-10-PCS	Transplantation of Liver, Syngeneic, Open Approach
Charlson Comorbidity Index	Mild liver disease	0FY00Z2	ICD-10-PCS	Transplantation of Liver, Zooplastic, Open Approach
Charlson Comorbidity Index	Mild liver disease	070.22	ICD-9-CM	Chronic viral hepatitis B with hepatic coma without hepatitis delta
Charlson Comorbidity Index	Mild liver disease	070.23	ICD-9-CM	Chronic viral hepatitis B with hepatic coma with hepatitis delta
Charlson Comorbidity Index	Mild liver disease	070.32	ICD-9-CM	Chronic viral hepatitis B without mention of hepatic coma without mention of hepatitis delta
Charlson Comorbidity Index	Mild liver disease	070.33	ICD-9-CM	Chronic viral hepatitis B without mention of hepatic coma with hepatitis delta
Charlson Comorbidity Index	Mild liver disease	070.44	ICD-9-CM	Chronic hepatitis C with hepatic coma
Charlson Comorbidity Index	Mild liver disease	070.54	ICD-9-CM	Chronic hepatitis C without mention of hepatic coma
Charlson Comorbidity Index	Mild liver disease	070.6*	ICD-9-CM	Unspecified viral hepatitis with hepatic coma
Charlson Comorbidity Index	Mild liver disease	070.9*	ICD-9-CM	Unspecified viral hepatitis without mention of hepatic coma
Charlson Comorbidity Index	Mild liver disease	50.5*	ICD-9-CM	Liver transplant
Charlson Comorbidity Index	Mild liver disease	570*	ICD-9-CM	Fungus identified in Body fluid by Culture
Charlson Comorbidity Index	Mild liver disease	571*	ICD-9-CM	Fungus identified in Hair by Culture
Charlson Comorbidity Index	Mild liver disease	573.3*	ICD-9-CM	Hepatitis, unspecified
Charlson Comorbidity Index	Mild liver disease	573.4*	ICD-9-CM	Hepatic infarction
Charlson Comorbidity Index	Mild liver disease	573.8*	ICD-9-CM	Other specified disorders of liver
Charlson Comorbidity Index	Mild liver disease	573.9*	ICD-9-CM	Unspecified disorder of liver
Charlson Comorbidity Index	Mild liver disease	V42.7*	ICD-9-CM	Liver replaced by transplant
Charlson Comorbidity Index	Mild liver disease	10900-9	LOINC	Hepatitis B virus surface Ab [Presence] in Serum by Immunoassay
Charlson Comorbidity Index	Mild liver disease	13952-7	LOINC	Hepatitis B virus core Ab [Presence] in Serum or Plasma by Immunoassay
Charlson Comorbidity Index	Mild liver disease	16933-4	LOINC	Hepatitis B virus core Ab [Presence] in Serum
Charlson Comorbidity Index	Mild liver disease	21005-4	LOINC	Hepatitis B virus core Ab [Units/volume] in Serum from Donor by Immunoassay
Charlson Comorbidity Index	Mild liver disease	22316-4	LOINC	Hepatitis B virus core Ab [Units/volume] in Serum
Charlson Comorbidity Index	Mild liver disease	22319-8	LOINC	Hepatitis B virus core IgM Ab [Units/volume] in Serum
Charlson Comorbidity Index	Mild liver disease	22322-2	LOINC	Hepatitis B virus surface Ab [Presence] in Serum
Charlson Comorbidity Index	Mild liver disease	24113-3	LOINC	Hepatitis B virus core IgM Ab [Presence] in Serum or Plasma by Immunoassay
Charlson Comorbidity Index	Mild liver disease	31204-1	LOINC	Hepatitis B virus core IgM Ab [Presence] in Serum
Charlson Comorbidity Index	Mild liver disease	5185-4	LOINC	Hepatitis B virus core IgM Ab [Units/volume] in Serum or Plasma by Immunoassay
Charlson Comorbidity Index	Mild liver disease	5187-0	LOINC	Hepatitis B virus core Ab [Units/volume] in Serum by Immunoassay
Charlson Comorbidity Index	Mild liver disease	5188-8	LOINC	Hepatitis B virus core Ab [Units/volume] in Serum by Radioimmunoassay (RIA)
Charlson Comorbidity Index	Mild liver disease	5195-3	LOINC	Hepatitis B virus surface Ag [Presence] in Serum
Charlson Comorbidity Index	Mild liver disease	5196-1	LOINC	Hepatitis B virus surface Ag [Presence] in Serum or Plasma by Immunoassay
Charlson Comorbidity Index	Mild liver disease	65633-0	LOINC	Hepatitis B virus surface Ag [Presence] in Serum or Plasma by Confirmatory method
Charlson Comorbidity Index	Mild liver disease	7905-3	LOINC	Hepatitis B virus surface Ag [Presence] in Serum or Plasma by Neutralization test
Charlson Comorbidity Index	Moderate or severe liver disease	I85.0	ICD-10-CM	Esophageal varices
Charlson Comorbidity Index	Moderate or severe liver disease	I85.00	ICD-10-CM	Esophageal varices without bleeding
Charlson Comorbidity Index	Moderate or severe liver disease	I85.01	ICD-10-CM	Esophageal varices with bleeding
Charlson Comorbidity Index	Moderate or severe liver disease	I86.4	ICD-10-CM	Gastric varices
Charlson Comorbidity Index	Moderate or severe liver disease	K70.3*	ICD-10-CM	Alcoholic cirrhosis of liver
Charlson Comorbidity Index	Moderate or severe liver disease	K70.40	ICD-10-CM	Alcoholic hepatic failure without coma
Charlson Comorbidity Index	Moderate or severe liver disease	K70.41	ICD-10-CM	Alcoholic hepatic failure with coma
Charlson Comorbidity Index	Moderate or severe liver disease	K71.1	ICD-10-CM	Toxic liver disease with hepatic necrosis
Charlson Comorbidity Index	Moderate or severe liver disease	K71.10	ICD-10-CM	Toxic liver disease with hepatic necrosis, without coma
Charlson Comorbidity Index	Moderate or severe liver disease	K71.11	ICD-10-CM	Toxic liver disease with hepatic necrosis, with coma
Charlson Comorbidity Index	Moderate or severe liver disease	K72.1	ICD-10-CM	Chronic hepatic failure
Charlson Comorbidity Index	Moderate or severe liver disease	K72.10	ICD-10-CM	Chronic hepatic failure without coma
Charlson Comorbidity Index	Moderate or severe liver disease	K72.11	ICD-10-CM	Chronic hepatic failure with coma
Charlson Comorbidity Index	Moderate or severe liver disease	K72.9	ICD-10-CM	Hepatic failure, unspecified
Charlson Comorbidity Index	Moderate or severe liver disease	K72.90	ICD-10-CM	Hepatic failure, unspecified without coma
Charlson Comorbidity Index	Moderate or severe liver disease	K72.91	ICD-10-CM	Hepatic failure, unspecified with coma
Charlson Comorbidity Index	Moderate or severe liver disease	K76.5	ICD-10-CM	Hepatic veno-occlusive disease
Charlson Comorbidity Index	Moderate or severe liver disease	K76.6	ICD-10-CM	Portal hypertension
Charlson Comorbidity Index	Moderate or severe liver disease	K76.7	ICD-10-CM	Hepatorenal syndrome
Charlson Comorbidity Index	Moderate or severe liver disease	456.0	ICD-9-CM	Esophageal varices with bleeding
Charlson Comorbidity Index	Moderate or severe liver disease	456.1	ICD-9-CM	Esophageal varices without mention of bleeding
Charlson Comorbidity Index	Moderate or severe liver disease	456.2*	ICD-9-CM	Esophageal varices in diseases classified elsewhere
Charlson Comorbidity Index	Moderate or severe liver disease	572.2	ICD-9-CM	Hepatic encephalopathy
Charlson Comorbidity Index	Moderate or severe liver disease	572.3	ICD-9-CM	Portal hypertension
Charlson Comorbidity Index	Moderate or severe liver disease	572.4	ICD-9-CM	Hepatorenal syndrome
Charlson Comorbidity Index	Moderate or severe liver disease	572.8	ICD-9-CM	Other sequelae of chronic liver disease
Charlson Comorbidity Index	Rheumatic disease	M05*	ICD-10-CM	Rheumatoid arthritis with rheumatoid factor
Charlson Comorbidity Index	Rheumatic disease	M05.7A*	ICD-10-CM	Rheumatoid arthritis with rheumatoid factor of other specified site without organ or systems involvement
Charlson Comorbidity Index	Rheumatic disease	M05.8A*	ICD-10-CM	Other rheumatoid arthritis with rheumatoid factor of other specified site
Charlson Comorbidity Index	Rheumatic disease	M06*	ICD-10-CM	Other rheumatoid arthritis
Charlson Comorbidity Index	Rheumatic disease	M06.0A*	ICD-10-CM	Rheumatoid arthritis without rheumatoid factor, other specified site
Charlson Comorbidity Index	Rheumatic disease	M06.8A	ICD-10-CM	Other specified rheumatoid arthritis, other specified site
Charlson Comorbidity Index	Rheumatic disease	M31.5*	ICD-10-CM	Giant cell arteritis with polymyalgia rheumatica
Charlson Comorbidity Index	Rheumatic disease	M32*	ICD-10-CM	Systemic lupus erythematosus (SLE)
Charlson Comorbidity Index	Rheumatic disease	M33*	ICD-10-CM	Dermatopolymyositis
Charlson Comorbidity Index	Rheumatic disease	M34*	ICD-10-CM	Systemic sclerosis [scleroderma]
Charlson Comorbidity Index	Rheumatic disease	M35.1*	ICD-10-CM	Other overlap syndromes
Charlson Comorbidity Index	Rheumatic disease	M35.3*	ICD-10-CM	Polymyalgia rheumatica
Charlson Comorbidity Index	Rheumatic disease	M36.0*	ICD-10-CM	Dermato(poly)myositis in neoplastic disease
Charlson Comorbidity Index	Rheumatic disease	446.5*	ICD-9-CM	Giant cell arteritis
Charlson Comorbidity Index	Rheumatic disease	710*	ICD-9-CM	Diffuse diseases of connective tissue
Charlson Comorbidity Index	Rheumatic disease	714*	ICD-9-CM	Rheumatoid arthritis and other inflammatory polyarthropathies
Charlson Comorbidity Index	Rheumatic disease	725*	ICD-9-CM	Polymyalgia rheumatica
CMV prophylaxis	Ganciclovir	4678	RxNorm	ganciclovir
CMV prophylaxis	Valganciclovir	275891	RxNorm	valganciclovir
Cohort identification	Kidney transplant	50300	CPT	Donor nephrectomy (including cold preservation); from cadaver donor, unilateral or bilateral
Cohort identification	Kidney transplant	50320	CPT	Donor nephrectomy (including cold preservation); open, from living donor
Cohort identification	Kidney transplant	50323	CPT	Backbench standard preparation of cadaver donor renal allograft prior to transplantation, including dissection and removal of perinephric fat, diaphragmatic and retroperitoneal attachments, excision of adrenal gland, and preparation of ureter(s), renal vein(s), and renal artery(s), ligating branches, as necessary
Cohort identification	Kidney transplant	50325	CPT	Backbench standard preparation of living donor renal allograft (open or laparoscopic) prior to transplantation, including dissection and removal of perinephric fat and preparation of ureter(s), renal vein(s), and renal artery(s), ligating branches, as necessary
Cohort identification	Kidney transplant	50327	CPT	Backbench reconstruction of cadaver or living donor renal allograft prior to transplantation; venous anastomosis, each
Cohort identification	Kidney transplant	50328	CPT	Backbench reconstruction of cadaver or living donor renal allograft prior to transplantation; arterial anastomosis, each
Cohort identification	Kidney transplant	50329	CPT	Backbench reconstruction of cadaver or living donor renal allograft prior to transplantation; ureteral anastomosis, each
Cohort identification	Kidney transplant	50370	CPT	Removal of transplanted renal allograft
Cohort identification	Kidney transplant	0TY00Z0	ICD-10-PCS	Transplantation of Right Kidney, Allogeneic, Open Approach
Cohort identification	Kidney transplant	0TY00Z1	ICD-10-PCS	Transplantation of Right Kidney, Syngeneic, Open Approach
Cohort identification	Kidney transplant	0TY00Z2	ICD-10-PCS	Transplantation of Right Kidney, Zooplastic, Open Approach
Cohort identification	Kidney transplant	0TY10Z0	ICD-10-PCS	Transplantation of Left Kidney, Allogeneic, Open Approach
Cohort identification	Kidney transplant	0TY10Z1	ICD-10-PCS	Transplantation of Left Kidney, Syngeneic, Open Approach
Cohort identification	Kidney transplant	0TY10Z2	ICD-10-PCS	Transplantation of Left Kidney, Zooplastic, Open Approach
Cohort identification	Kidney transplant	55.6	ICD-9-CM	Transplant of kidney
Cohort identification	Kidney transplant	55.69	ICD-9-CM	Other kidney transplantation
Comorbidities	Cerebrovascular disease	I60*	ICD-10-CM	Nontraumatic subarachnoid hemorrhage
Comorbidities	Cerebrovascular disease	I61*	ICD-10-CM	Nontraumatic intracerebral hemorrhage
Comorbidities	Cerebrovascular disease	I62*	ICD-10-CM	Other and unspecified nontraumatic intracranial hemorrhage
Comorbidities	Cerebrovascular disease	I63*	ICD-10-CM	Cerebral infarction
Comorbidities	Cerebrovascular disease	I65*	ICD-10-CM	Occlusion and stenosis of precerebral arteries, not resulting in cerebral infarction
Comorbidities	Cerebrovascular disease	I66*	ICD-10-CM	Occlusion and stenosis of cerebral arteries, not resulting in cerebral infarction
Comorbidities	Cerebrovascular disease	I67*	ICD-10-CM	Other cerebrovascular diseases
Comorbidities	Cerebrovascular disease	I68*	ICD-10-CM	Cerebrovascular disorders in diseases classified elsewhere
Comorbidities	Cerebrovascular disease	I69*	ICD-10-CM	Sequelae of cerebrovascular disease
Comorbidities	Cerebrovascular disease	431	ICD-9-CM	Intracerebral hemorrhage
Comorbidities	Cerebrovascular disease	430	ICD-9-CM	Subarachnoid hemorrhage
Comorbidities	Cerebrovascular disease	432*	ICD-9-CM	Other and unspecified intracranial hemorrhage
Comorbidities	Cerebrovascular disease	433*	ICD-9-CM	Occlusion and stenosis of precerebral arteries
Comorbidities	Cerebrovascular disease	434*	ICD-9-CM	Occlusion of cerebral arteries
Comorbidities	Cerebrovascular disease	437*	ICD-9-CM	Other and ill-defined cerebrovascular disease
Comorbidities	Cerebrovascular disease	438*	ICD-9-CM	Late effects of cerebrovascular disease
Comorbidities	Myocardial infarction	I21*	ICD-10-CM	Acute myocardial infarction
Comorbidities	Myocardial infarction	I22*	ICD-10-CM	Subsequent ST elevation (STEMI) and non-ST elevation (NSTEMI) myocardial infarction
Comorbidities	Myocardial infarction	410*	ICD-9-CM	Acute myocardial infarction
Comorbidities	Peptic ulcer disease	K25*	ICD-10-CM	Gastric ulcer
Comorbidities	Peptic ulcer disease	K26*	ICD-10-CM	Duodenal ulcer
Comorbidities	Peptic ulcer disease	K27*	ICD-10-CM	Peptic ulcer, site unspecified
Comorbidities	Peptic ulcer disease	K28*	ICD-10-CM	Gastrojejunal ulcer
Comorbidities	Peptic ulcer disease	531*	ICD-9-CM	Gastric ulcer
Comorbidities	Peptic ulcer disease	532*	ICD-9-CM	Duodenal ulcer
Comorbidities	Peptic ulcer disease	533*	ICD-9-CM	Peptic ulcer, site unspecified
Comorbidities	Peptic ulcer disease	534*	ICD-9-CM	Gastrojejunal ulcer
Comorbidities	Peripheral vascular disease	I70*	ICD-10-CM	Atherosclerosis
Comorbidities	Peripheral vascular disease	I71*	ICD-10-CM	Aortic aneurysm and dissection
Comorbidities	Peripheral vascular disease	I77.1	ICD-10-CM	Stricture of artery
Comorbidities	Peripheral vascular disease	I79.0	ICD-10-CM	Aneurysm of aorta in diseases classified elsewhere
Comorbidities	Peripheral vascular disease	K55.1	ICD-10-CM	Chronic vascular disorders of intestine
Comorbidities	Peripheral vascular disease	K55.9	ICD-10-CM	Vascular disorder of intestine, unspecified
Comorbidities	Peripheral vascular disease	Z95.8*	ICD-10-CM	Presence of other cardiac and vascular implants and grafts
Comorbidities	Peripheral vascular disease	Z95.9	ICD-10-CM	Presence of cardiac and vascular implant and graft, unspecified
Comorbidities	Peripheral vascular disease	440*	ICD-9-CM	Atherosclerosis
Comorbidities	Peripheral vascular disease	441*	ICD-9-CM	Aortic aneurysm and dissection
Comorbidities	Peripheral vascular disease	557.1	ICD-9-CM	Chronic vascular insufficiency of intestine
Comorbidities	Peripheral vascular disease	557.9	ICD-9-CM	Unspecified vascular insufficiency of intestine
Comorbidities	Peripheral vascular disease	V43.2*	ICD-9-CM	Heart replaced by other means
Comorbidities	Peripheral vascular disease	V45.0*	ICD-9-CM	Cardiac pacemaker in situ
Healthcare resource utilization	Dialysis	36907	CPT	Transluminal balloon angioplasty, central dialysis segment, performed through dialysis circuit, including all imaging and radiological supervision and interpretation required to perform the angioplasty (List separately in addition to code for primary procedure)
Healthcare resource utilization	Dialysis	36908	CPT	Transcatheter placement of intravascular stent(s), central dialysis segment, performed through dialysis circuit, including all imaging and radiological supervision and interpretation required to perform the stenting, and all angioplasty in the central dialysis segment (List separately in addition to code for primary procedure)
Healthcare resource utilization	Dialysis	36909	CPT	Dialysis circuit permanent vascular embolization or occlusion (including main circuit or any accessory veins), endovascular, including all imaging and radiological supervision and interpretation necessary to complete the intervention (List separately in addition to code for primary procedure)
Healthcare resource utilization	Dialysis	90935	CPT	Hemodialysis procedure with single evaluation by a physician or other qualified health care professional
Healthcare resource utilization	Dialysis	90937	CPT	Hemodialysis procedure requiring repeated evaluation(s) with or without substantial revision of dialysis prescription
Healthcare resource utilization	Dialysis	90940	CPT	Hemodialysis access flow study to determine blood flow in grafts and arteriovenous fistulae by an indicator method
Healthcare resource utilization	Dialysis	90945	CPT	Dialysis procedure other than hemodialysis (eg, peritoneal dialysis, hemofiltration, or other continuous renal replacement therapies), with single evaluation by a physician or other qualified health care professional
Healthcare resource utilization	Dialysis	90945	CPT	Dialysis procedure other than hemodialysis (eg, peritoneal dialysis, hemofiltration, or other continuous renal replacement therapies), with single evaluation by a physician or other qualified health care professional
Healthcare resource utilization	Dialysis	90947	CPT	Dialysis procedure other than hemodialysis (eg, peritoneal dialysis, hemofiltration, or other continuous renal replacement therapies) requiring repeated evaluations by a physician or other qualified health care professional, with or without substantial revision of dialysis prescription
Healthcare resource utilization	Dialysis	90951	CPT	End-stage renal disease (ESRD) related services monthly, for patients younger than 2 years of age to include monitoring for the adequacy of nutrition, assessment of growth and development, and counseling of parents; with 4 or more face-to-face visits by a physician or other qualified health care professional per month
Healthcare resource utilization	Dialysis	90952	CPT	End-stage renal disease (ESRD) related services monthly, for patients younger than 2 years of age to include monitoring for the adequacy of nutrition, assessment of growth and development, and counseling of parents; with 2-3 face-to-face visits by a physician or other qualified health care professional per month
Healthcare resource utilization	Dialysis	90953	CPT	End-stage renal disease (ESRD) related services monthly, for patients younger than 2 years of age to include monitoring for the adequacy of nutrition, assessment of growth and development, and counseling of parents; with 1 face-to-face visit by a physician or other qualified health care professional per month
Healthcare resource utilization	Dialysis	90954	CPT	End-stage renal disease (ESRD) related services monthly, for patients 2-11 years of age to include monitoring for the adequacy of nutrition, assessment of growth and development, and counseling of parents; with 4 or more face-to-face visits by a physician or other qualified health care professional per month
Healthcare resource utilization	Dialysis	90955	CPT	End-stage renal disease (ESRD) related services monthly, for patients 2-11 years of age to include monitoring for the adequacy of nutrition, assessment of growth and development, and counseling of parents; with 2-3 face-to-face visits by a physician or other qualified health care professional per month
Healthcare resource utilization	Dialysis	90956	CPT	End-stage renal disease (ESRD) related services monthly, for patients 2-11 years of age to include monitoring for the adequacy of nutrition, assessment of growth and development, and counseling of parents; with 1 face-to-face visit by a physician or other qualified health care professional per month
Healthcare resource utilization	Dialysis	90957	CPT	End-stage renal disease (ESRD) related services monthly, for patients 12-19 years of age to include monitoring for the adequacy of nutrition, assessment of growth and development, and counseling of parents; with 4 or more face-to-face visits by a physician or other qualified health care professional per month
Healthcare resource utilization	Dialysis	90958	CPT	End-stage renal disease (ESRD) related services monthly, for patients 12-19 years of age to include monitoring for the adequacy of nutrition, assessment of growth and development, and counseling of parents; with 2-3 face-to-face visits by a physician or other qualified health care professional per month
Healthcare resource utilization	Dialysis	90959	CPT	End-stage renal disease (ESRD) related services monthly, for patients 12-19 years of age to include monitoring for the adequacy of nutrition, assessment of growth and development, and counseling of parents; with 1 face-to-face visit by a physician or other qualified health care professional per month
Healthcare resource utilization	Dialysis	90960	CPT	End-stage renal disease (ESRD) related services monthly, for patients 20 years of age and older; with 4 or more face-to-face visits by a physician or other qualified health care professional per month
Healthcare resource utilization	Dialysis	90961	CPT	End-stage renal disease (ESRD) related services monthly, for patients 20 years of age and older; with 2-3 face-to-face visits by a physician or other qualified health care professional per month
Healthcare resource utilization	Dialysis	90962	CPT	End-stage renal disease (ESRD) related services monthly, for patients 20 years of age and older; with 1 face-to-face visit by a physician or other qualified health care professional per month
Healthcare resource utilization	Dialysis	90963	CPT	End-stage renal disease (ESRD) related services for home dialysis per full month, for patients younger than 2 years of age to include monitoring for the adequacy of nutrition, assessment of growth and development, and counseling of parents
Healthcare resource utilization	Dialysis	90964	CPT	End-stage renal disease (ESRD) related services for home dialysis per full month, for patients 2-11 years of age to include monitoring for the adequacy of nutrition, assessment of growth and development, and counseling of parents
Healthcare resource utilization	Dialysis	90965	CPT	End-stage renal disease (ESRD) related services for home dialysis per full month, for patients 12-19 years of age to include monitoring for the adequacy of nutrition, assessment of growth and development, and counseling of parents
Healthcare resource utilization	Dialysis	90966	CPT	End-stage renal disease (ESRD) related services for home dialysis per full month, for patients 20 years of age and older
Healthcare resource utilization	Dialysis	90967	CPT	End-stage renal disease (ESRD) related services for dialysis less than a full month of service, per day; for patients younger than 2 years of age
Healthcare resource utilization	Dialysis	90968	CPT	End-stage renal disease (ESRD) related services for dialysis less than a full month of service, per day; for patients 2-11 years of age
Healthcare resource utilization	Dialysis	90969	CPT	End-stage renal disease (ESRD) related services for dialysis less than a full month of service, per day; for patients 12-19 years of age
Healthcare resource utilization	Dialysis	90970	CPT	End-stage renal disease (ESRD) related services for dialysis less than a full month of service, per day; for patients 20 years of age and older
Healthcare resource utilization	Dialysis	90989	CPT	Dialysis training, patient, including helper where applicable, any mode, completed course
Healthcare resource utilization	Dialysis	90993	CPT	Dialysis training, patient, including helper where applicable, any mode, course not completed, per training session
Healthcare resource utilization	Dialysis	90997	CPT	Hemoperfusion (eg, with activated charcoal or resin)
Healthcare resource utilization	Dialysis	90999	CPT	Unlisted dialysis procedure, inpatient or outpatient
Healthcare resource utilization	Dialysis	99512	CPT	Home visit for hemodialysis
Healthcare resource utilization	Dialysis	C1881	HCPCS	Dialysis access system (implantable)
Healthcare resource utilization	Dialysis	E1634	HCPCS	Peritoneal dialysis clamps, each
Healthcare resource utilization	Dialysis	E1699	HCPCS	Dialysis equipment, not otherwise specified
Healthcare resource utilization	Dialysis	G0257	HCPCS	Unscheduled or emergency dialysis treatment for an esrd patient in a hospital outpatient department that is not certified as an esrd facility
Healthcare resource utilization	Dialysis	G0491	HCPCS	Dialysis procedure at a medicare certified esrd facility for acute kidney injury without esrd
Healthcare resource utilization	Dialysis	G8956	HCPCS	Patient receiving maintenance hemodialysis in an outpatient dialysis facility
Healthcare resource utilization	Dialysis	G9266	HCPCS	Patient receiving maintenance hemodialysis for greater than or equal to 90 days without a catheter as the mode of vascular access
Healthcare resource utilization	Dialysis	S9335	HCPCS	Home therapy, hemodialysis; administrative services, professional pharmacy services, care coordination, and all necessary supplies and equipment (drugs and nursing services coded separately), per diem
Healthcare resource utilization	Dialysis	S9335	HCPCS	Home therapy, hemodialysis; administrative services, professional pharmacy services, care coordination, and all necessary supplies and equipment (drugs and nursing services coded separately), per diem
Healthcare resource utilization	Dialysis	S9339	HCPCS	Home therapy; peritoneal dialysis, administrative services, professional pharmacy services, care coordination and all necessary supplies and equipment (drugs and nursing visits coded separately), per diem
Healthcare resource utilization	Dialysis	3E1M39Z	ICD-10-PCS	Irrigation of Peritoneal Cavity using Dialysate, Percutaneous Approach
Healthcare resource utilization	Dialysis	5A1D*	ICD-10-PCS	Physiological Systems / Performance / Urinary
Healthcare resource utilization	Dialysis	B50W*	ICD-10-PCS	Veins / Plain Radiography / Dialysis Shunt/fistula
Healthcare resource utilization	Dialysis	39.95	ICD-9-CM	Hemodialysis
Healthcare resource utilization	Dialysis	54.98	ICD-9-CM	Peritoneal dialysis
Healthcare resource utilization	Emergency visit	99281	CPT	Emergency department visit for the evaluation and management of a patient, which requires these 3 key components: A problem focused history; A problem focused examination; and Straightforward medical decision making. Counseling and/or coordination of care with other physicians, other qualified health care professionals, or agencies are provided consistent with the nature of the problem(s) and the…
Healthcare resource utilization	Emergency visit	99282	CPT	Emergency department visit for the evaluation and management of a patient, which requires these 3 key components: An expanded problem focused history; An expanded problem focused examination; and Medical decision making of low complexity. Counseling and/or coordination of care with other physicians, other qualified health care professionals, or agencies are provided consistent with the nature of …
Healthcare resource utilization	Emergency visit	99283	CPT	Emergency department visit for the evaluation and management of a patient, which requires these 3 key components: An expanded problem focused history; An expanded problem focused examination; and Medical decision making of moderate complexity. Counseling and/or coordination of care with other physicians, other qualified health care professionals, or agencies are provided consistent with the natur…
Healthcare resource utilization	Emergency visit	99284	CPT	Emergency department visit for the evaluation and management of a patient, which requires these 3 key components: A detailed history; A detailed examination; and Medical decision making of moderate complexity. Counseling and/or coordination of care with other physicians, other qualified health care professionals, or agencies are provided consistent with the nature of the problem(s) and the patien…
Healthcare resource utilization	Emergency visit	99285	CPT	Emergency department visit for the evaluation and management of a patient, which requires these 3 key components within the constraints imposed by the urgency of the patient's clinical condition and/or mental status: A comprehensive history; A comprehensive examination; and Medical decision making of high complexity. Counseling and/or coordination of care with other physicians, other qualified he…
Healthcare resource utilization	Emergency visit	99288	CPT	Physician or other qualified health care professional direction of emergency medical systems (EMS) emergency care, advanced life support
Healthcare resource utilization	Emergency visit	EMER	HL7	Visit: Emergency
Healthcare resource utilization	Granulocyte colony stimulating factor	Q5110	HCPCS	Injection, filgrastim-aafi, biosimilar, (nivestym), 1 microgram
Healthcare resource utilization	Granulocyte colony stimulating factor	68442	RxNorm	filgrastim
Healthcare resource utilization	Granulocyte colony stimulating factor	70167	RxNorm	lenograstim
Healthcare resource utilization	Inpatient visit	99221	CPT	Initial hospital care, per day, for the evaluation and management of a patient, which requires these 3 key components: A detailed or comprehensive history; A detailed or comprehensive examination; and Medical decision making that is straightforward or of low complexity. Counseling and/or coordination of care with other physicians, other qualified health care professionals, or agencies are provide…
Healthcare resource utilization	Inpatient visit	99222	CPT	Initial hospital care, per day, for the evaluation and management of a patient, which requires these 3 key components: A comprehensive history; A comprehensive examination; and Medical decision making of moderate complexity. Counseling and/or coordination of care with other physicians, other qualified health care professionals, or agencies are provided consistent with the nature of the problem(s)…
Healthcare resource utilization	Inpatient visit	99223	CPT	Initial hospital care, per day, for the evaluation and management of a patient, which requires these 3 key components: A comprehensive history; A comprehensive examination; and Medical decision making of high complexity. Counseling and/or coordination of care with other physicians, other qualified health care professionals, or agencies are provided consistent with the nature of the problem(s) and…
Healthcare resource utilization	Inpatient visit	99231	CPT	Subsequent hospital care, per day, for the evaluation and management of a patient, which requires at least 2 of these 3 key components: A problem focused interval history; A problem focused examination; Medical decision making that is straightforward or of low complexity. Counseling and/or coordination of care with other physicians, other qualified health care professionals, or agencies are provi…
Healthcare resource utilization	Inpatient visit	99232	CPT	Subsequent hospital care, per day, for the evaluation and management of a patient, which requires at least 2 of these 3 key components: An expanded problem focused interval history; An expanded problem focused examination; Medical decision making of moderate complexity. Counseling and/or coordination of care with other physicians, other qualified health care professionals, or agencies are provide…
Healthcare resource utilization	Inpatient visit	99233	CPT	Subsequent hospital care, per day, for the evaluation and management of a patient, which requires at least 2 of these 3 key components: A detailed interval history; A detailed examination; Medical decision making of high complexity. Counseling and/or coordination of care with other physicians, other qualified health care professionals, or agencies are provided consistent with the nature of the pr…
Healthcare resource utilization	Inpatient visit	99234	CPT	Observation or inpatient hospital care, for the evaluation and management of a patient including admission and discharge on the same date, which requires these 3 key components: A detailed or comprehensive history; A detailed or comprehensive examination; and Medical decision making that is straightforward or of low complexity. Counseling and/or coordination of care with other physicians, other q…
Healthcare resource utilization	Inpatient visit	99235	CPT	Observation or inpatient hospital care, for the evaluation and management of a patient including admission and discharge on the same date, which requires these 3 key components: A comprehensive history; A comprehensive examination; and Medical decision making of moderate complexity. Counseling and/or coordination of care with other physicians, other qualified health care professionals, or agencie…
Healthcare resource utilization	Inpatient visit	99236	CPT	Observation or inpatient hospital care, for the evaluation and management of a patient including admission and discharge on the same date, which requires these 3 key components: A comprehensive history; A comprehensive examination; and Medical decision making of high complexity. Counseling and/or coordination of care with other physicians, other qualified health care professionals, or agencies ar…
Healthcare resource utilization	Inpatient visit	99238	CPT	Hospital discharge day management; 30 minutes or less
Healthcare resource utilization	Inpatient visit	99239	CPT	Hospital discharge day management; more than 30 minutes
Healthcare resource utilization	Inpatient visit	ACUTE	HL7	Visit: Inpatient Acute
Healthcare resource utilization	Inpatient visit	IMP'	HL7	Visit: Inpatient
Healthcare resource utilization	Inpatient visit	NONAC	HL7	Visit: Inpatient Non-acute
Healthcare resource utilization	Inpatient visit	SS	HL7	Visit: Short Stay
Healthcare resource utilization	Outpatient visit	99201	CPT	Office or other outpatient visit for the evaluation and management of a new patient, which requires these 3 key components: A problem focused history; A problem focused examination; Straightforward medical decision making. Counseling and/or coordination of care with other physicians, other qualified health care professionals, or agencies are provided consistent with the nature of the problem(s) a…
Healthcare resource utilization	Outpatient visit	99202	CPT	Office or other outpatient visit for the evaluation and management of a new patient, which requires these 3 key components: An expanded problem focused history; An expanded problem focused examination; Straightforward medical decision making. Counseling and/or coordination of care with other physicians, other qualified health care professionals, or agencies are provided consistent with the nature…
Healthcare resource utilization	Outpatient visit	99203	CPT	Office or other outpatient visit for the evaluation and management of a new patient, which requires these 3 key components: A detailed history; A detailed examination; Medical decision making of low complexity. Counseling and/or coordination of care with other physicians, other qualified health care professionals, or agencies are provided consistent with the nature of the problem(s) and the patie…
Healthcare resource utilization	Outpatient visit	99204	CPT	Office or other outpatient visit for the evaluation and management of a new patient, which requires these 3 key components: A comprehensive history; A comprehensive examination; Medical decision making of moderate complexity. Counseling and/or coordination of care with other physicians, other qualified health care professionals, or agencies are provided consistent with the nature of the problem(s…
Healthcare resource utilization	Outpatient visit	99205	CPT	Office or other outpatient visit for the evaluation and management of a new patient, which requires these 3 key components: A comprehensive history; A comprehensive examination; Medical decision making of high complexity. Counseling and/or coordination of care with other physicians, other qualified health care professionals, or agencies are provided consistent with the nature of the problem(s) an…
Healthcare resource utilization	Outpatient visit	99211	CPT	Office or other outpatient visit for the evaluation and management of an established patient, that may not require the presence of a physician or other qualified health care professional. Usually, the presenting problem(s) are minimal. Typically, 5 minutes are spent performing or supervising these services.
Healthcare resource utilization	Outpatient visit	99212	CPT	Office or other outpatient visit for the evaluation and management of an established patient, which requires at least 2 of these 3 key components: A problem focused history; A problem focused examination; Straightforward medical decision making. Counseling and/or coordination of care with other physicians, other qualified health care professionals, or agencies are provided consistent with the nat…
Healthcare resource utilization	Outpatient visit	99213	CPT	Office or other outpatient visit for the evaluation and management of an established patient, which requires at least 2 of these 3 key components: An expanded problem focused history; An expanded problem focused examination; Medical decision making of low complexity. Counseling and coordination of care with other physicians, other qualified health care professionals, or agencies are provided cons…
Healthcare resource utilization	Outpatient visit	99214	CPT	Office or other outpatient visit for the evaluation and management of an established patient, which requires at least 2 of these 3 key components: A detailed history; A detailed examination; Medical decision making of moderate complexity. Counseling and/or coordination of care with other physicians, other qualified health care professionals, or agencies are provided consistent with the nature of …
Healthcare resource utilization	Outpatient visit	99215	CPT	Office or other outpatient visit for the evaluation and management of an established patient, which requires at least 2 of these 3 key components: A comprehensive history; A comprehensive examination; Medical decision making of high complexity. Counseling and/or coordination of care with other physicians, other qualified health care professionals, or agencies are provided consistent with the natu…
Healthcare resource utilization	Outpatient visit	AMB	HL7	Visit: Ambulatory
Healthcare resource utilization	Packed red blood cell transfusion	36430	CPT	Transfusion, blood or blood components
Healthcare resource utilization	Packed red blood cell transfusion	P9010	CPT	Blood (whole), for transfusion, per unit
Healthcare resource utilization	Packed red blood cell transfusion	P9011	CPT	Blood, split unit
Healthcare resource utilization	Packed red blood cell transfusion	P9012	CPT	Cryoprecipitate, each unit
Healthcare resource utilization	Packed red blood cell transfusion	P9016	CPT	Red blood cells, leukocytes reduced, each unit
Healthcare resource utilization	Packed red blood cell transfusion	P9017	CPT	Fresh frozen plasma (single donor), frozen within 8 hours of collection, each unit
Healthcare resource utilization	Packed red blood cell transfusion	P9021	CPT	Red blood cells, each unit
Healthcare resource utilization	Packed red blood cell transfusion	P9022	CPT	Red blood cells, washed, each unit
Healthcare resource utilization	Packed red blood cell transfusion	P9023	CPT	Plasma, pooled multiple donor, solvent/detergent treated, frozen, each unit
Healthcare resource utilization	Packed red blood cell transfusion	P9038	CPT	Red blood cells, irradiated, each unit
Healthcare resource utilization	Packed red blood cell transfusion	P9039	CPT	Red blood cells, deglycerolized, each unit
Healthcare resource utilization	Packed red blood cell transfusion	P9040	CPT	Red blood cells, leukocytes reduced, irradiated, each unit
Healthcare resource utilization	Packed red blood cell transfusion	P9043	CPT	Infusion, plasma protein fraction (human), 5%, 50 ml
Healthcare resource utilization	Packed red blood cell transfusion	P9044	CPT	Plasma, cryoprecipitate reduced, each unit
Healthcare resource utilization	Packed red blood cell transfusion	P9048	CPT	Infusion, plasma protein fraction (human), 5%, 250 ml
Healthcare resource utilization	Packed red blood cell transfusion	P9051	CPT	Whole blood or red blood cells, leukocytes reduced, cmv-negative, each unit
Healthcare resource utilization	Packed red blood cell transfusion	P9054	CPT	Whole blood or red blood cells, leukocytes reduced, frozen, deglycerol, washed, each unit
Healthcare resource utilization	Packed red blood cell transfusion	P9056	CPT	Whole blood, leukocytes reduced, irradiated, each unit
Healthcare resource utilization	Packed red blood cell transfusion	P9057	CPT	Red blood cells, frozen/deglycerolized/washed, leukocytes reduced, irradiated, each unit
Healthcare resource utilization	Packed red blood cell transfusion	P9058	CPT	Red blood cells, leukocytes reduced, cmv-negative, irradiated, each unit
Healthcare resource utilization	Packed red blood cell transfusion	P9059	CPT	Fresh frozen plasma between 8-24 hours of collection, each unit
Healthcare resource utilization	Packed red blood cell transfusion	P9060	CPT	Fresh frozen plasma, donor retested, each unit
Healthcare resource utilization	Packed red blood cell transfusion	30233H1	ICD-10-PCS	Transfusion of Nonautologous Whole Blood into Peripheral Vein, Percutaneous Approach
Healthcare resource utilization	Packed red blood cell transfusion	30233K1	ICD-10-PCS	Transfusion of Nonautologous Frozen Plasma into Peripheral Vein, Percutaneous Approach
Healthcare resource utilization	Packed red blood cell transfusion	30233L1	ICD-10-PCS	Transfusion of Nonautologous Fresh Plasma into Peripheral Vein, Percutaneous Approach
Healthcare resource utilization	Packed red blood cell transfusion	30233M1	ICD-10-PCS	Transfusion of Nonautologous Plasma Cryoprecipitate into Peripheral Vein, Percutaneous Approach
Healthcare resource utilization	Packed red blood cell transfusion	30233N1	ICD-10-PCS	Transfusion of Nonautologous Red Blood Cells into Peripheral Vein, Percutaneous Approach
Healthcare resource utilization	Packed red blood cell transfusion	30233P1	ICD-10-PCS	Transfusion of Nonautologous Frozen Red Cells into Peripheral Vein, Percutaneous Approach
Healthcare resource utilization	Packed red blood cell transfusion	30243H1	ICD-10-PCS	Transfusion of Nonautologous Whole Blood into Central Vein, Percutaneous Approach
Healthcare resource utilization	Packed red blood cell transfusion	30243K1	ICD-10-PCS	Transfusion of Nonautologous Frozen Plasma into Central Vein, Percutaneous Approach
Healthcare resource utilization	Packed red blood cell transfusion	30243L1	ICD-10-PCS	Transfusion of Nonautologous Fresh Plasma into Central Vein, Percutaneous Approach
Healthcare resource utilization	Packed red blood cell transfusion	30243M1	ICD-10-PCS	Transfusion of Nonautologous Plasma Cryoprecipitate into Central Vein, Percutaneous Approach
Healthcare resource utilization	Packed red blood cell transfusion	30243N1	ICD-10-PCS	Transfusion of Nonautologous Red Blood Cells into Central Vein, Percutaneous Approach
Healthcare resource utilization	Packed red blood cell transfusion	30243P1	ICD-10-PCS	Transfusion of Nonautologous Frozen Red Cells into Central Vein, Percutaneous Approach
Healthcare resource utilization	Packed red blood cell transfusion	99.03	ICD-9-CM	Other transfusion of whole blood
Healthcare resource utilization	Packed red blood cell transfusion	99.04	ICD-9-CM	Transfusion of packed cells
Healthcare resource utilization	Packed red blood cell transfusion	99.07	ICD-9-CM	Transfusion of other serum
Induction immunosuppressive agents	Alemtuzumab	117055	RxNorm	alemtuzumab
Induction immunosuppressive agents	Anti-thymocyte globulin	1011	RxNorm	lymphocyte immune globulin, anti-thymocyte globulin
Induction immunosuppressive agents	Basiliximab	196102	RxNorm	basiliximab
Maintenance immunosuppressive agents	Azathioprine	1256	RxNorm	azathioprine
Maintenance immunosuppressive agents	Calcineurin inhibitors	3008	RxNorm	cyclosporine
Maintenance immunosuppressive agents	Calcineurin inhibitors	42316	RxNorm	tacrolimus
Maintenance immunosuppressive agents	Calcineurin inhibitors	80158	RxNorm	Cyclosporine
Maintenance immunosuppressive agents	Calcineurin inhibitors	80197	RxNorm	Tacrolimus
Maintenance immunosuppressive agents	Corticosteroid	J7512	HCPCS	Prednisone, immediate release or delayed release, oral, 1 mg
Maintenance immunosuppressive agents	Corticosteroid	6902	RxNorm	methylprednisolone
Maintenance immunosuppressive agents	Corticosteroid	8640	RxNorm	prednisone
Maintenance immunosuppressive agents	Cyclosporine	3008	RxNorm	cyclosporine
Maintenance immunosuppressive agents	Cyclosporine	80158	RxNorm	Cyclosporine
Maintenance immunosuppressive agents	Daclizumab	190353	RxNorm	daclizumab
Maintenance immunosuppressive agents	Everolimus	141704	RxNorm	everolimus
Maintenance immunosuppressive agents	Mycophenolate	68149	RxNorm	mycophenolate mofetil
Maintenance immunosuppressive agents	Mycophenolate	265323	RxNorm	mycophenolate
Maintenance immunosuppressive agents	OKT3	42405	RxNorm	Biopsy of salivary gland; incisional
Maintenance immunosuppressive agents	Rituximab	Q5115	HCPCS	Injection, rituximab-abbs, biosimilar, (truxima), 10 mg
Maintenance immunosuppressive agents	Rituximab	Q5119	HCPCS	Injection, rituximab-pvvr, biosimilar, (ruxience), 10 mg
Maintenance immunosuppressive agents	Rituximab	121191	RxNorm	rituximab
Maintenance immunosuppressive agents	Sirolimus	35302	RxNorm	sirolimus
Maintenance immunosuppressive agents	Tacrolimus	42316	RxNorm	tacrolimus
Maintenance immunosuppressive agents	Tacrolimus	80197	RxNorm	Tacrolimus
Trimethoprim-sulfamethoxazole	Trimethoprim-sulfamethoxazole	10180	RxNorm	sulfamethoxazole
Trimethoprim-sulfamethoxazole	Trimethoprim-sulfamethoxazole	10829	RxNorm	trimethoprim
